# Supplementary material for: Signatures of medical student applicants and academic success
Source: PLoS One. 2020 Jan 15;15(1):e0227108. doi: 10.1371/journal.pone.0227108 (PMC6961867; doi:10.1371/journal.pone.0227108)
Supplement: S1 Data — Raw data that was used for this research. A second spreadsheet contain the means and standard deviations of all features and outcome variables, across signatures. (XLSX) [file pone.0227108.s003.xlsx]

## Sheet: README
Feature name	Meaning
Study I.D.	De-identified I.D. of the applicant. Used as index for the table
Application year	The year which the applicant applied to medical school
BCPM uGPA	Grade point average of the applicant's undergraduate studies, in courses from the disciplines of Biology, Chemistry, Physics and Math
BCPM classes hours	Hours of courses taken from the disciplines of Biology, Chemistry, Physics and Math
Total uGPA	Grade point average of the applicant's undergraduate studies
Total uGPA improved - Sophomore year	1 - If the applicant's uGPA improved from freshman to sophomore year, 0 - Otherwise
Total uGPA improved - Junior year	1 - If the applicant's uGPA improved from sophomore to junior year, 0 - Otherwise
BCPM uGPA improved - Sophomore year	1 - If the applicant's uGPA in the disciplines of Biology, Chemistry, Physics and Math improved from freshman to sophomore year, 0 - Otherwise
BCPM uGPA improved - Junior year	1 - If the applicant's uGPA in the disciplines of Biology, Chemistry, Physics and Math improved from sophomore to junior year, 0 - Otherwise
Did postbac	1 - If the applicant attended a postbaccalaureate program, 0 - Otherwise
Attended grad school	1 - If the applicant attended grad school, 0 - Otherwise
BCPM A's	Number of A's in courses from the disciplines of Biology, Chemistry, Physics and Math
BCPM B's	Number of B's in courses from the disciplines of Biology, Chemistry, Physics and Math
BCPM C's	Number of C's in courses from the disciplines of Biology, Chemistry, Physics and Math
BCPM D's	Number of D's in courses from the disciplines of Biology, Chemistry, Physics and Math
BCPM F's	Number of F's in courses from the disciplines of Biology, Chemistry, Physics and Math
Math A's	Number of A's in Math courses
Math B's	Number of B's in Math courses
Math C's	Number of C's in Math courses
Math D's	Number of D's in Math courses
Math F's	Number of F's in Math courses
Biology A's	Number of A's in Biology courses
Biology B's	Number of B's in Biology courses
Biology C's	Number of C's in Biology courses
Biology D's	Number of D's in Biology courses
Biology F's	Number of F's in Biology courses
Chemistry A's	Number of A's in Chemistry courses
Chemistry B's	Number of B's in Chemistry courses
Chemistry C's	Number of C's in Chemistry courses
Chemistry D's	Number of D's in Chemistry courses
Chemistry F's	Number of F's in Chemistry courses
Physics A's	Number of A's in Physics courses
Physics B's	Number of B's in Physics courses
Physics C's	Number of C's in Physics courses
Physics D's	Number of D's in Physics courses
Physics F's	Number of F's in Physics courses
MCAT Total percentile	Overall applicant's percentile in the MCAT test
MCAT Biology percentile	Applicant's percentile in the biology section of the MCAT test
MCAT Physics-Chemistry percentile	Applicant's percentile in the physics-chemistry section of the MCAT test
MCAT count	Number of attempts taking the MCAT test
Parents education score	Index score representing the level of education of the applicant's parents
Median income zipcode	Median income at the zip code of the applicant's home address
Gender	1 - Female, 0 - Male
Age at application	Age of the applicant during the time of application
Top 25 college or advanced degree	1 - If the applicant's undergraduate studies took place at a top-25 school, or if the applicant is in possession of an advanced degree, 0 - Otherwise
Disadvantaged	1 - If the applicant declared him/herself as financially disadvantaged, 0 - Otherwise
Advanced degree	1 - If the applicant is in possession of an advanced degree, 0 - Otherwise
Number of schools accepted to	Number of schools which accepted the applicant to medical studies
Publications experience	1 - If the applicant has experience in publishing scientific papers, 0 - Otherwise
Leadership experience	1 - If the applicant has experience in leadership roles, 0 - Otherwise
Athletics experience	1 - If the applicant has experience in athletics, 0 - Otherwise
Medical experience	1 - If the applicant has experience in medicine, 0 - Otherwise
Military experience	1 - If the applicant has military experience, 0 - Otherwise
Research experience	1 - If the applicant has experience in academic research, 0 - Otherwise
Outcomes
Clerkship honors	Number of honor scores received during clerkship
AOA	1 - If the applicant was admitted to the Alpha Omega Alpha Honor Society, 0 - Otherwise
Clerkship passes	Number of pass scores received during clerkship
Step 1 score	USMLE step 1 score
Step 2 score	USMLE step 2 score
Clerkship fails	Number of fail scores received during clerkship
Shelf exams above 90	Number of shelf exams with score above 90
Shelf exams below 65	Number of shelf exams with score below 65

## Sheet: Raw data
Study I.D.	Application year	BCPM uGPA	BCPM classes hours	Total uGPA	Total uGPA improved - Sophomore year	Total uGPA improved - Junior year	BCPM uGPA improved - Sophomore year	BCPM uGPA improved - Junior year	Did postbac	Attended grad school	BCPM A's	BCPM B's	BCPM C's	BCPM D's	BCPM F's	Math A's	Math B's	Math C's	Math D's	Math F's	Biology A's	Biology B's	Biology C's	Biology D's	Biology F's	Chemistry A's	Chemistry B's	Chemistry C's	Chemistry D's	Chemistry F's	Physics A's	Physics B's	Physics C's	Physics D's	Physics F's	MCAT total percentile	MCAT Biology percentile	MCAT Physics-Chemistry percentile	MCAT count	Parents education score	Median income zipcode	Gender	Age at application	Top 25 college or advanced degree	Disadvantaged	Advanced degree	Number of schools accepted to	Publications experience	Leadership experience
3e0547135e24943e7535f3183eab6d0c	2006	3.22	44	3.6	0	0	0	0	0	0	3	8	0	0	0	0	2	0	0	0	1	2	0	0	0	0	4	0	0	0	2	0	0	0	0	69.6	79.7	69.9	1	6	102524	0	24	0	0	0	3	1	0
c7cbefa7e9a45296b9ed690ef76b4226	2006	3.6	61	3.68	0	0	0	0	0	0	11	7	0	0	0	1	1	0	0	0	6	3	0	0	0	3	2	0	0	0	1	1	0	0	0	84.9	91.6	80.8	1	2	66312	1	21	1	0	0	4	1	0
1b2dba2c8e0c66f0febf05bc0a862687	2006	3.5	59	3.62	0	0	0	0	0	0	11	8	0	0	0	1	1	0	0	0	4	3	0	0	0	3	3	0	0	0	3	1	0	0	0	75.3	79.7	69.9	1	5	76569	0	22	1	0	0	6	0	1
2b81c470b8564bb359557b2514243660	2006	3.62	36	3.28	0	0	0	1	1	0	6	2	1	0	0	0	0	1	0	0	2	0	0	0	0	2	2	0	0	0	2	0	0	0	0	97.7	96.5	96	1	8	205243	1	25	0	0	0	3	0	1
9a76127b033ed412dbe3ae6d61993db2	2006	3.62	75	3.68	1	1	1	1	0	0	15	8	1	0	0	1	1	0	0	0	8	3	0	0	0	2	4	1	0	0	4	0	0	0	0	83	80.3	84	1	2	72254	0	20	0	0	0	4	0	0
d1adbc4d7a42d453747966c7c11adbaa	2006	4	75	4	0	0	0	0	0	0	21	0	0	0	0	1	0	0	0	0	8	0	0	0	0	8	0	0	0	0	4	0	0	0	0	91.9	90.1	98.8	2	6	44596	0	22	0	0	0	2	0	0
3db4ab4ee6e456d557ab982c8f66d0a4	2006	3.71	43	3.82	1	1	1	1	0	0	11	3	0	0	0	2	0	0	0	0	1	1	0	0	0	6	1	0	0	0	2	1	0	0	0	96.4	96.5	98.9	2	5	80601	1	21	1	0	0	3	0	0
505aaa06ad65e3dd6f7e534504634708	2006	3.74	75.6	3.75	1	0	1	0	0	0	20	7	0	0	0	1	0	0	0	0	6	3	0	0	0	11	4	0	0	0	2	0	0	0	0	86.4	81.5	91.9	1	2	39081	1	22	1	0	0	5	1	1
bd51c96e4090edcada938f0c8c31c216	2006	3.88	48	3.91	0	0	0	0	0	0	12	1	0	0	0	0	0	0	0	0	3	1	0	0	0	5	0	0	0	0	4	0	0	0	0	88.9	91.6	91.1	1	2	100528	1	20	0	0	0	3	0	1
a26930c9d288fc72c66b26810c6fb3c0	2006	3.73	56	3.8	1	1	1	1	0	0	11	2	0	0	0	2	0	0	0	0	5	0	0	0	0	2	2	0	0	0	2	0	0	0	0	94.6	95.6	95.7	1	5	51042	0	21	1	0	0	4	0	1
f12debee310fd0c7d9d8bc221e740a54	2006	3.94	64	3.89	1	1	1	1	0	0	15	1	0	0	0	1	0	0	0	0	10	0	0	0	0	2	1	0	0	0	2	0	0	0	0	97.3	98.5	98.2	1	6	92175	0	21	1	0	0	1	0	0
5808e3651ea0cff4a09426f6969cc2a2	2006	3.61	55.4	3.72	1	1	1	1	0	0	11	8	0	0	0	2	1	0	0	0	5	2	0	0	0	2	4	0	0	0	2	1	0	0	0	84.9	79.7	91.1	1	2	78716	1	21	1	0	0	3	0	1
8fe2a81a3ca92ed4ef0baaa6e5da2b42	2006	3.88	60	3.92	0	0	0	0	0	0	15	2	0	0	0	2	0	0	0	0	6	2	0	0	0	5	0	0	0	0	2	0	0	0	0	94.6	95.6	98.1	1	3	93605	0	21	1	0	0	6	0	0
578e126a7b9a83c8ce73473aab5846b1	2006	3.82	52	3.76	1	1	1	1	0	0	14	3	0	0	0	2	0	0	0	0	6	0	0	0	0	4	1	0	0	0	2	2	0	0	0	92	96.5	91.1	1	7	53342	1	20	0	0	0	4	0	0
d19d8d9e5cd78c1501347c83aae0b43a	2006	3.37	80	3.42	1	1	0	1	0	0	15	5	2	1	0	2	1	0	1	0	11	1	1	0	0	2	1	1	0	0	0	2	0	0	0	69.6	91.6	91.1	1	5	73669	0	21	0	1	0	8	0	1
75b56ef5a5a1f7acaab16df215bdb0cf	2006	3.85	48	3.87	0	0	0	0	0	0	15	1	0	0	0	3	0	0	0	0	4	0	0	0	0	6	0	0	0	0	2	1	0	0	0	92	96.5	96	1	8	106046	1	21	1	0	0	5	0	0
6418af39f8345cf37510da77fd07c57b	2006	3.97	58	3.97	0	1	0	0	0	0	18	1	0	0	0	2	0	0	0	0	5	1	0	0	0	7	0	0	0	0	4	0	0	0	0	84.9	91.6	96	1	5	73102	0	21	0	0	0	2	1	0
1d2ac81db636278c7c16acbbaa60fc5d	2006	3.82	82.9	3.89	0	0	0	0	0	0	32	6	0	0	0	1	0	0	0	0	19	1	0	0	0	8	4	0	0	0	4	1	0	0	0	81.1	79.6	82.7	2	5	117366	1	21	0	0	0	2	0	1
c2df5ef149f61ac2008119176aed7123	2006	3.69	41	3.81	1	1	1	1	0	0	12	1	1	0	0	1	0	0	0	0	3	0	0	0	0	6	0	0	0	0	2	1	1	0	0	89	90.1	91.2	2	8	97819	1	21	0	0	0	5	0	0
c091e8a32801494737eee3433e8f8669	2006	3.81	82	3.77	1	1	1	1	0	0	25	3	0	0	0	3	0	0	0	0	0	2	0	0	0	20	1	0	0	0	2	0	0	0	0	84.3	88.5	95.7	1	2	107495	1	22	1	0	0	8	0	0
f055b7993ad1b75ab7a1ff75fa0233bb	2006	3.88	83.3	3.91	0	0	0	0	0	0	29	3	0	0	0	6	0	0	0	0	14	0	0	0	0	6	3	0	0	0	3	0	0	0	0	84.9	91.6	91.1	1	1	37866	0	21	0	1	0	5	0	0
3e61b82a79b772703c20cc8aa4daabd8	2006	3.98	74	3.94	1	0	0	0	0	0	20	0	0	0	0	5	0	0	0	0	3	0	0	0	0	10	0	0	0	0	2	0	0	0	0	94.5	96.5	96	1	2	135253	1	20	0	0	0	5	0	1
bfce4276ddb55bd896b72de4a0a4a321	2006	3.43	56	3.48	1	1	1	1	0	0	9	5	1	0	0	0	1	0	0	0	2	3	1	0	0	5	1	0	0	0	2	0	0	0	0	96.4	91.6	98.9	1	6	128598	1	21	0	0	0	4	0	0
70486d34cd806d863b6e8b43ef0e7fd4	2006	3.31	49	3.48	0	1	0	1	0	0	5	10	0	0	0	0	0	0	0	0	1	6	0	0	0	4	2	0	0	0	0	2	0	0	0	97.7	98.7	98.9	1	8	81331	1	23	1	0	0	4	0	0
1995206bf45b24a63f5b7e334429e37a	2006	3.93	68	3.93	0	0	0	0	0	0	26	1	0	0	0	4	0	0	0	0	7	0	0	0	0	11	1	0	0	0	4	0	0	0	0	69.6	79.7	69.9	1	2	74988	1	20	0	0	0	5	0	1
323b447352d5b129576478cbb1ef929f	2006	3.89	49	3.91	0	0	0	0	0	0	13	1	0	0	0	3	0	0	0	0	2	1	0	0	0	6	0	0	0	0	2	0	0	0	0	92	98.7	80.8	2	5	68825	1	22	1	0	0	8	0	0
d9af3b4cd47c8c1f20a1e447793a7796	2006	3.67	60	3.68	0	1	0	1	0	0	10	5	0	0	0	0	0	0	0	0	8	3	0	0	0	1	2	0	0	0	1	0	0	0	0	80.5	79.7	91.1	2	2	73336	1	22	1	0	0	3	0	1
cef339b6429893485fa13edd00d64c5f	2006	3.85	51.5	3.75	0	0	1	1	0	0	14	4	0	0	0	1	0	0	0	0	7	2	0	0	0	3	1	0	0	0	3	1	0	0	0	86.7	80.3	84	1	8	113684	1	21	1	0	0	4	0	1
0738016b2ecf2a42e76b0e38bc927372	2006	3.84	59	3.83	1	1	1	1	0	0	19	5	0	0	0	1	0	0	0	0	8	1	0	0	0	7	3	0	0	0	3	1	0	0	0	69.6	79.7	91.1	1	5	105002	1	20	0	0	0	4	0	1
de208b4ddf658482c546d927b9a95cd0	2006	3.91	59	3.85	0	0	0	0	0	0	18	1	0	0	0	2	0	0	0	0	7	1	0	0	0	6	0	0	0	0	3	0	0	0	0	98.6	98.7	96	1	6	38550	0	21	1	0	0	3	0	0
71c9c83eb991c738c1012eb068ff2260	2006	3.71	79.2	3.79	0	1	0	0	0	0	22	6	0	0	0	2	2	0	0	0	8	2	0	0	0	9	2	0	0	0	3	0	0	0	0	89.6	90.9	96.1	1	2	96760	0	24	0	0	0	2	0	0
0e752d43835331a4a45996dfee4ecc42	2006	3.98	64	3.95	1	1	1	1	0	0	17	0	0	0	0	1	0	0	0	0	9	0	0	0	0	5	0	0	0	0	2	0	0	0	0	98.6	96.5	96	1	2	61500	0	20	0	0	0	3	0	0
b5e98cdefeb6e855acc29fb134d42af5	2006	3.83	50.1	3.89	1	0	1	0	0	0	11	2	0	0	0	0	1	0	0	0	8	1	0	0	0	3	0	0	0	0	0	0	0	0	0	97.7	96.5	98.9	1	5	81607	1	20	1	0	0	4	0	1
086aae71be6c8de2bbb687679d842dc1	2006	3.89	62	3.79	1	1	1	1	0	0	19	1	0	0	0	3	0	0	0	0	8	0	0	0	0	4	1	0	0	0	4	0	0	0	0	94	95.8	99.8	1	4	50019	0	21	1	0	0	7	0	1
95c29da81ed8f63d797a3faf58060f5b	2006	3.72	56	3.61	0	0	1	1	1	0	14	5	0	0	0	2	1	0	0	0	2	1	0	0	0	7	2	0	0	0	3	1	0	0	0	69.6	61.8	80.8	1	8	75247	0	26	0	0	0	1	0	0
c400a0849f29e9d62e410664631b1e7b	2006	3.71	58	3.65	0	0	0	0	0	0	11	2	0	0	0	2	0	0	0	0	3	0	0	0	0	2	2	0	0	0	4	0	0	0	0	84.3	78.8	91.5	1	6	85372	0	21	0	0	0	6	0	0
0a92943014ce50076a09a7ca440b23d6	2006	3.74	70	3.7	1	1	1	1	0	0	17	3	0	0	0	2	2	0	0	0	3	0	0	0	0	9	0	0	0	0	3	1	0	0	0	92	91.6	96	1	5	42070	0	22	1	0	0	3	0	0
20663d4baafa3e3ade4fb1ec5689efc8	2006	4	74	3.99	1	1	0	0	0	0	28	0	0	0	0	1	0	0	0	0	7	0	0	0	0	17	0	0	0	0	3	0	0	0	0	97.7	99.3	99.9	1	6	74885	0	22	0	0	0	4	0	0
5d787d984e4af76afe09da4605580035	2006	3.93	67	3.91	0	1	0	1	0	0	21	1	0	0	0	3	0	0	0	0	3	1	0	0	0	11	0	0	0	0	4	0	0	0	0	88.9	91.6	91.1	1	3	133102	0	20	0	0	0	5	0	0
833958b3ae1fdfa838a4fbc8dd8654ff	2006	3.88	53	3.85	1	1	1	1	0	0	15	2	0	0	0	1	0	0	0	0	7	1	0	0	0	4	0	0	0	0	3	1	0	0	0	96.3	99.3	84	1	6	88165	1	21	1	0	0	4	0	1
42f8cf7b0668a2deb382de854c86b956	2006	3.84	52	3.85	0	1	0	1	0	0	13	3	0	0	0	1	1	0	0	0	5	1	0	0	0	6	1	0	0	0	1	0	0	0	0	91.5	78.8	99.8	1	4	22376	1	22	1	0	0	4	0	0
e6e47e73b1431fe778cbdfc2cb7b69d1	2006	3.75	44	3.81	1	0	1	0	0	0	11	3	0	0	0	2	0	0	0	0	1	1	0	0	0	6	2	0	0	0	2	0	0	0	0	63.5	61.8	80.8	2	8	96760	1	23	1	0	0	5	1	0
8afe3babe2ca258a361778f1a91fe6b5	2006	3.85	52	3.72	1	0	0	0	0	0	13	1	0	0	0	2	0	0	0	0	1	1	0	0	0	8	0	0	0	0	2	0	0	0	0	98.6	98.7	98.9	1	3	139209	0	20	0	0	0	4	0	0
60354a811b7b8ffa3ba0894098a28e87	2006	3.95	44	3.93	1	1	1	1	0	0	12	0	0	0	0	1	0	0	0	0	3	0	0	0	0	6	0	0	0	0	2	0	0	0	0	99.2	96.5	98.9	1	2	49868	1	20	1	0	0	7	0	1
4e20926d203a0aee94c9b5776f293643	2006	3.94	49	3.97	0	0	0	0	0	0	16	2	0	0	0	2	0	0	0	0	2	1	0	0	0	10	1	0	0	0	2	0	0	0	0	96.4	91.6	98.9	1	2	41825	0	20	0	0	0	2	0	0
e45a9a75dc0ae2344e210767ee412bf4	2006	3.8	67	3.84	0	0	0	0	0	0	19	6	0	0	0	3	1	0	0	0	10	0	0	0	0	3	4	0	0	0	3	1	0	0	0	94.3	98.7	71.1	1	2	72510	1	21	0	0	0	2	0	0
a2afa8e52a36535ab52bbf2337b9d13e	2006	3.78	53	3.79	0	1	0	1	0	0	14	5	0	0	0	0	0	0	0	0	10	0	0	0	0	3	2	0	0	0	1	3	0	0	0	99.8	99.3	99.8	1	2	44730	0	21	1	0	0	2	0	1
33c7c08d4be1f4ff8ff3fefbb9d1058c	2006	3.95	76	3.88	0	0	0	0	0	0	18	1	0	0	0	1	0	0	0	0	12	1	0	0	0	3	0	0	0	0	2	0	0	0	0	98.3	99.8	98.2	1	8	166729	0	23	1	0	0	3	0	0
56b6136861267df8e67363cc402d5c9b	2006	3.92	60	3.89	1	1	1	1	0	0	19	1	0	0	0	2	0	0	0	0	4	0	0	0	0	10	1	0	0	0	3	0	0	0	0	94.5	91.6	96	1	3	50099	0	22	0	0	0	3	0	1
81d16e3bca71b18c2c91808f0544201a	2006	3.71	50	3.73	0	1	0	1	0	0	13	3	0	0	0	2	0	0	0	0	3	2	0	0	0	5	0	0	0	0	3	1	0	0	0	92	98.7	69.9	1	8	58983	1	22	1	0	0	4	0	0
5c425ade4e4dd220df1cceaf7459abea	2006	3.73	46	3.79	0	1	0	1	0	0	11	2	0	0	0	1	0	0	0	0	2	0	0	0	0	8	0	0	0	0	0	2	0	0	0	89	90.1	91.2	1	2	55200	0	22	0	0	0	3	1	1
a3f79ceb16e50ca5eed4a0c123d7c2bd	2006	3.67	60	3.73	0	0	0	0	0	0	13	9	0	0	0	3	0	0	0	0	2	6	0	0	0	6	1	0	0	0	2	2	0	0	0	70.6	62.3	71.1	2	2	62545	1	21	0	0	0	2	0	0
8eea24e126a6e2150f4b0a91be0de8fc	2006	3.5	48	3.58	1	1	1	1	0	0	9	2	2	0	0	0	1	0	0	0	1	1	1	0	0	6	0	0	0	0	2	0	1	0	0	85.3	79.6	82.7	2	5	113800	1	21	1	0	0	3	0	0
2b90ae093ce0e33b59f45ac95125239b	2006	3.72	108	3.77	0	1	0	1	0	0	20	8	0	0	0	2	0	0	0	0	8	3	0	0	0	8	5	0	0	0	2	0	0	0	0	99.6	99.9	96	1	6	103487	0	22	0	0	0	2	0	0
cd0f5e834f43e474f9a6e4fefb390194	2006	3.21	62	3.49	1	1	0	1	0	0	7	13	3	0	0	1	0	0	0	0	2	5	3	0	0	2	6	0	0	0	2	2	0	0	0	69.6	79.7	59	2	3	96760	1	24	0	0	0	3	1	0
46ccb9b204b602ce5546fd41293b213e	2006	3.75	66	3.76	1	1	0	0	0	0	16	2	0	0	0	1	0	0	0	0	6	1	0	0	0	8	0	0	0	0	1	1	0	0	0	88.9	91.6	91.1	1	2	35964	1	21	0	0	0	3	0	0
797cbe088bb3382dda677b57ca596dc6	2006	3.73	53	3.82	0	0	0	0	0	0	12	3	0	0	0	1	0	0	0	0	6	2	0	0	0	3	1	0	0	0	2	0	0	0	0	84.9	79.7	91.1	1	6	135253	1	21	1	0	0	4	1	0
5083abd5e66375da16f9790f226eaf57	2006	3.85	88	3.86	0	0	0	0	0	0	32	3	0	0	0	5	1	0	0	0	14	1	0	0	0	9	1	0	0	0	4	0	0	0	0	73.2	90.4	71.7	1	1	57133	1	22	0	0	0	2	0	0
eb3d5ce1bb9dec5d61b5aef9d6b62085	2006	3.65	74	3.69	0	1	0	1	0	0	14	5	0	0	0	2	1	0	0	0	4	0	0	0	0	8	2	0	0	0	0	2	0	0	0	57.2	61.8	59	1	1	113662	1	21	0	1	0	4	0	1
2330d5d074d23c52869dfc3d0d9d10f8	2006	3.95	72	3.93	1	1	1	1	0	0	20	1	0	0	0	2	0	0	0	0	3	0	0	0	0	11	1	0	0	0	4	0	0	0	0	99.6	98.7	98.9	1	8	185451	0	22	1	0	0	2	0	0
6c161b8eb90a1554b8a9f949cb5ad9c9	2006	3.82	48	3.88	1	0	1	1	0	0	10	1	0	0	0	3	0	0	0	0	2	0	0	0	0	3	1	0	0	0	2	0	0	0	0	83	80.3	84	1	6	171989	1	23	1	0	0	3	0	1
76750fad644c65650b46bfdaa3b13474	2006	3.92	52	3.92	1	1	1	1	0	0	14	0	0	0	0	1	0	0	0	0	6	0	0	0	0	5	0	0	0	0	2	0	0	0	0	96.4	96.5	96	1	4	87977	0	21	1	0	0	5	0	0
69c9b17102cab80fa8ac3aa7f7b953bd	2006	4	57	3.95	1	1	0	0	0	0	15	0	0	0	0	3	0	0	0	0	6	0	0	0	0	4	0	0	0	0	2	0	0	0	0	92	91.6	91.1	1	5	152462	0	22	0	0	0	8	1	0
6558e9d27e3fdf53cd579cc1a68c484d	2006	3.69	62	3.72	0	0	0	0	0	0	14	5	0	0	0	1	1	0	0	0	4	1	0	0	0	7	1	0	0	0	2	2	0	0	0	92	96.5	80.8	1	4	59067	1	21	0	0	0	6	0	1
4f8917b684c58092386d2a12696f09c4	2006	3.94	64	3.76	1	1	1	1	0	0	19	1	0	0	0	2	0	0	0	0	6	0	0	0	0	8	0	0	0	0	3	1	0	0	0	96.3	95.6	98.1	1	3	127450	1	21	1	0	0	4	0	1
c5251c0d22347b8bae6c0fc942cfd5bf	2006	3.85	57	3.88	1	1	1	1	0	0	15	2	0	0	0	2	0	0	0	0	8	0	0	0	0	3	2	0	0	0	2	0	0	0	0	88.9	91.6	96	1	4	93605	0	22	0	0	0	2	0	1
d0da10cf22e862183a033be0a3bdd94b	2006	3.88	60	3.84	1	1	1	1	0	0	15	0	0	0	0	4	0	0	0	0	5	0	0	0	0	4	0	0	0	0	2	0	0	0	0	89.9	95.6	90.2	2	2	96760	1	23	0	0	0	2	0	0
f4f6e7d9975a2167b6cb774999d159c5	2006	3.59	50	3.61	0	0	0	0	0	0	11	3	0	0	0	2	0	0	0	0	1	1	0	0	0	7	1	0	0	0	1	1	0	0	0	89	79.6	91.2	1	3	53821	1	21	0	0	0	4	0	1
d6ec7704867d1bd54c96ee1143d1e2f2	2006	3.89	56	3.94	0	1	0	1	0	0	12	1	0	0	0	2	0	0	0	0	6	0	0	0	0	2	1	0	0	0	2	0	0	0	0	96.3	90.4	98.1	1	8	82456	1	20	1	0	0	4	0	1
353c1a1ac7fda0efc8d44d8d6f061f37	2006	3.96	44	3.92	1	1	1	1	0	0	14	0	0	0	0	2	0	0	0	0	3	0	0	0	0	6	0	0	0	0	3	0	0	0	0	96.4	91.6	96	1	8	38550	0	21	1	0	0	3	0	1
d521d7e311319b9b820005fc07278a12	2006	4	74	3.98	0	0	0	0	0	0	19	0	0	0	0	8	0	0	0	0	2	0	0	0	0	7	0	0	0	0	2	0	0	0	0	99.2	98.7	99.7	1	3	48039	0	21	1	0	0	6	0	1
453f0afa0d77a5901cd4f9627474c49a	2006	3.85	49	3.85	0	1	0	0	0	0	13	3	0	0	0	1	0	0	0	0	5	0	0	0	0	4	2	0	0	0	3	1	0	0	0	84.9	91.6	69.9	1	2	77092	1	21	0	0	0	1	0	0
d2e7026394c913382459808898d383a1	2006	3.94	53	3.92	1	1	1	1	0	0	19	0	0	0	0	2	0	0	0	0	6	0	0	0	0	9	0	0	0	0	2	0	0	0	0	94.5	91.6	96	1	1	57037	1	21	0	0	0	4	0	0
905471102c48aca01871fb96f84e1168	2006	3.69	64.5	3.73	1	1	1	1	0	0	14	5	0	0	0	1	1	0	0	0	8	0	0	0	0	4	3	0	0	0	1	1	0	0	0	78.5	90.4	71.7	2	6	98450	1	22	1	0	0	7	0	0
75bd0bf0769d900efdbf02c9a2805c03	2006	3.37	46	3.6	0	1	1	1	0	0	5	10	0	0	0	1	1	0	0	0	1	5	0	0	0	3	3	0	0	0	0	1	0	0	0	89.9	90.4	90.2	1	7	177857	1	22	1	0	0	3	1	0
c692b793a3bfa7dc09d36d240d05321c	2006	3.8	62	3.82	1	0	1	0	0	0	23	4	0	0	0	3	1	0	0	0	10	1	0	0	0	6	2	0	0	0	4	0	0	0	0	51	61.8	24.2	1	1	42403	1	21	0	1	0	5	0	1
ba793fbd6d68b1d23d1f22b52ab95b1d	2006	3.8	65	3.85	1	1	1	1	0	0	15	6	0	0	0	1	1	0	0	0	7	1	0	0	0	3	4	0	0	0	4	0	0	0	0	80.5	91.6	69.9	1	1	67950	1	21	0	0	0	4	0	0
aceae05f3f872e6d9847d0e80d3533e2	2006	3.74	47	3.66	0	0	0	1	0	0	14	2	0	0	0	2	0	0	0	0	1	2	0	0	0	7	0	0	0	0	4	0	0	0	0	70.6	79.6	82.7	2	5	38550	0	21	1	0	0	4	0	0
0789c36e5a6b8fdbe14ccaa0154140d6	2006	3.66	55	3.67	0	0	0	0	0	0	12	5	0	0	0	2	0	0	0	0	4	1	0	0	0	4	4	0	0	0	2	0	0	0	0	92.5	90.4	95.7	1	8	53415	0	22	1	0	0	1	0	1
f1e6956d1a110ce561f487a00a267f97	2006	3.89	74	3.9	1	1	1	1	0	0	22	1	0	0	0	3	0	0	0	0	5	0	0	0	0	12	0	0	0	0	2	1	0	0	0	97.7	90.4	99.8	1	7	70852	1	20	1	0	0	4	0	1
affcb3664610f538a351f4d126dae126	2006	3.78	36	3.87	0	0	0	0	0	0	10	1	0	0	0	1	0	0	0	0	4	0	0	0	0	4	1	0	0	0	1	0	0	0	0	80.5	79.7	91.1	1	6	139209	1	20	1	0	0	6	0	1
57f877081a37c9a487326abe47a55c1a	2006	4	44	3.87	0	1	0	0	0	0	11	0	0	0	0	1	0	0	0	0	5	0	0	0	0	3	0	0	0	0	2	0	0	0	0	94.5	96.5	96	1	3	85107	1	21	1	0	0	6	0	0
3690f6f0930c4f14054f619bf4b65804	2006	3.94	56	3.91	0	0	0	0	0	0	14	0	0	0	0	1	0	0	0	0	7	0	0	0	0	4	0	0	0	0	2	0	0	0	0	84.3	95.8	83.4	1	4	52806	1	22	1	0	1	3	0	0
92d314ad8a0a9a2a089a516c7068a1eb	2006	3.73	71.7	3.72	0	0	0	0	0	0	17	6	0	0	0	2	0	0	0	0	8	4	0	0	0	5	2	0	0	0	2	0	0	0	0	99.8	99.3	98.1	1	8	86843	0	21	0	0	0	4	0	1
91e255bc0b2358a6ae24471f0954e3b0	2006	3.88	54	3.88	1	1	1	1	0	0	15	2	0	0	0	2	0	0	0	0	6	2	0	0	0	5	0	0	0	0	2	0	0	0	0	94.3	95.7	91.2	2	2	116391	0	21	1	0	0	5	0	1
1d12a48ef9f5fa8b5412144881677544	2006	3.76	56.5	3.77	1	1	1	1	0	0	15	4	0	0	0	0	1	0	0	0	2	2	0	0	0	10	0	0	0	0	3	1	0	0	0	94.6	90.4	98.1	1	8	171989	0	21	1	0	0	5	1	1
3705a3321d326a656ed7427b4bc7ffb4	2006	3.71	60	3.6	0	1	0	0	0	0	11	4	0	0	0	2	0	0	0	0	7	1	0	0	0	1	2	0	0	0	1	1	0	0	0	94.5	79.7	98.9	1	6	75427	1	21	1	0	0	3	1	0
a0c1c917cecf55ef98ad9d31cde199c6	2006	3.64	40	3.8	0	1	0	1	0	0	8	5	0	0	0	1	0	0	0	0	2	2	0	0	0	2	3	0	0	0	3	0	0	0	0	88.9	79.7	91.1	1	8	95740	0	21	1	0	0	3	0	1
f7eea79eed920469966ae6ab8c788b13	2006	3.68	102	3.62	0	1	0	1	0	0	20	7	0	0	0	7	2	0	0	0	9	3	0	0	0	2	2	0	0	0	2	0	0	0	0	94.5	96.5	96	1	5	33863	0	23	0	0	0	5	1	0
d8908fe5ddf9310f76b00748c6f077e5	2006	3.49	63	3.5	1	1	0	1	0	0	11	9	0	0	0	1	0	0	0	0	4	4	0	0	0	3	4	0	0	0	3	1	0	0	0	97.7	95.6	95.7	1	8	75157	0	21	1	0	0	3	0	0
c700f67abab182811ad83b2e54eb1aff	2006	3.96	66	3.98	1	0	1	0	0	0	17	0	0	0	0	2	0	0	0	0	8	0	0	0	0	5	0	0	0	0	2	0	0	0	0	88.9	96.5	80.8	1	6	120360	0	21	0	0	0	4	0	1
893cd5c5386b8c51c9015c542eb0766b	2006	3.31	39	3.51	0	0	0	0	0	0	7	6	1	0	0	0	1	0	0	0	3	2	0	0	0	3	1	1	0	0	1	2	0	0	0	83	63.9	71.7	2	2	120666	1	24	1	0	0	2	0	0
cbe39570a7433db7e02369c68713b6f5	2006	3.94	40	3.95	0	1	1	1	0	0	11	1	0	0	0	1	0	0	0	0	5	0	0	0	0	3	1	0	0	0	2	0	0	0	0	89.9	90.4	95.7	1	5	111023	0	21	1	0	0	3	0	0
e90a0958a979e7faf5be8a211379006a	2006	3.84	75.4	3.85	1	1	1	1	0	0	25	4	0	0	0	4	0	0	0	0	10	2	0	0	0	8	2	0	0	0	3	0	0	0	0	94	88.5	95.7	1	0	75724	0	24	0	0	0	4	0	0
b423d4177d80d8b2115c93c8875be8d8	2006	3.81	36	3.66	1	1	1	1	0	0	8	2	0	0	0	1	0	0	0	0	4	0	0	0	0	1	2	0	0	0	2	0	0	0	0	94.5	91.6	96	1	6	58934	0	21	0	0	0	4	0	1
20e544a5e1cdc7a956a2e69bd168190b	2006	3.9	46	3.79	1	1	0	1	0	0	12	1	0	0	0	1	0	0	0	0	2	0	0	0	0	7	1	0	0	0	2	0	0	0	0	88.9	91.6	80.8	1	2	86201	1	20	0	0	0	4	0	1
e0aa45d6219c4c52ab202c79ccb28e59	2006	3.6	67.5	3.68	0	0	0	0	0	0	13	7	0	0	0	2	0	0	0	0	2	0	0	0	0	5	6	0	0	0	4	1	0	0	0	98.6	98.7	91.1	1	4	65628	0	21	0	0	0	5	0	1
5dd4d0f219839ac7a3dad401714903ab	2006	3.53	46.6	3.54	0	0	0	0	0	0	9	7	0	0	0	2	0	0	0	0	3	2	0	0	0	2	5	0	0	0	2	0	0	0	0	89.9	95.6	95.7	1	4	130044	0	23	0	1	0	4	1	0
b5fa607f9fba4bf39c96a6e250e8510c	2006	3.89	28	3.93	1	0	0	0	0	0	9	0	0	0	0	0	0	0	0	0	2	0	0	0	0	5	0	0	0	0	2	0	0	0	0	99.6	99.7	98.9	1	5	104063	0	21	1	0	0	5	0	0
640a70e1de4bad21d53d211c89955293	2006	3.76	52	3.81	0	1	0	0	0	0	12	1	0	0	0	2	0	0	0	0	2	0	0	0	0	6	1	0	0	0	2	0	0	0	0	94.5	91.6	98.9	1	6	68127	1	21	1	0	0	6	0	0
02b8686f765565bf655b52e6e734bfa4	2006	3.52	66	3.59	0	1	0	0	0	0	12	7	1	0	0	4	1	1	0	0	2	3	0	0	0	3	3	0	0	0	3	0	0	0	0	75.3	61.8	91.1	1	3	37864	0	21	1	0	0	3	1	1
c727fa122704239423244cc6084f3e3e	2006	3.95	57	3.9	0	0	0	0	0	0	12	0	0	0	0	2	0	0	0	0	2	0	0	0	0	6	0	0	0	0	2	0	0	0	0	84.9	79.7	91.1	1	2	173681	1	21	0	0	0	5	0	1
91ea9d4f9e51093d1f0f71b03874a9cb	2006	3.84	56	3.82	1	1	1	1	0	0	13	2	0	0	0	3	0	0	0	0	6	0	0	0	0	2	1	0	0	0	2	1	0	0	0	85.3	95.7	91.2	2	6	93107	0	21	1	0	0	4	0	1
eb8a5e29b43f3ff0bcde9fd45fb732df	2006	3.61	65	3.64	0	1	0	1	0	0	13	7	0	0	0	1	0	0	0	0	8	1	0	0	0	2	6	0	0	0	2	0	0	0	0	88.9	91.6	80.8	1	3	58916	1	21	1	0	0	1	0	0
857121aa7c9b5b9d0a958511e613f0fd	2006	3.89	33	3.95	1	1	1	1	0	0	14	0	0	0	0	1	0	0	0	0	4	0	0	0	0	5	0	0	0	0	4	0	0	0	0	89.9	90.4	90.2	1	2	46907	0	24	0	0	0	5	0	1
e37d320359e6306abc12f1f418b188ba	2006	3.77	74	3.67	1	1	1	1	0	0	19	3	0	0	0	0	0	0	0	0	8	1	0	0	0	7	1	0	0	0	4	1	0	0	0	99.9	99.9	99.9	1	2	109050	0	21	0	0	0	4	0	1
ac1b608ae15d626148446e42b2ca8744	2006	3.65	66	3.74	1	1	0	1	0	0	12	6	0	0	0	1	1	0	0	0	4	2	0	0	0	5	3	0	0	0	2	0	0	0	0	96.4	96.5	91.1	1	3	81317	1	21	0	0	0	1	0	0
9f577afec29cd3859dcea0e43f7ebd00	2006	3.88	59	3.87	0	0	1	0	0	0	18	2	0	0	0	1	1	0	0	0	10	0	0	0	0	3	1	0	0	0	4	0	0	0	0	84.9	91.6	80.8	1	6	53821	0	21	0	0	0	4	0	1
38138f9b694ea6a54b2733c9aa9a2d98	2006	3.55	78	3.6	0	0	0	0	0	0	13	9	0	0	0	1	0	0	0	0	8	4	0	0	0	4	3	0	0	0	0	2	0	0	0	92	98.7	80.8	2	3	52497	0	25	1	0	0	4	0	1
75fd0af98173ac01401a3aa8b5978ceb	2006	3.16	57	3.47	1	1	1	1	0	0	8	8	3	0	0	1	1	1	0	0	5	2	0	0	0	2	3	2	0	0	0	2	0	0	0	75.3	79.7	69.9	2	4	49124	0	22	0	0	0	1	0	0
a995493440df65a697889887cbec7c36	2006	3.27	30	3.75	0	1	0	0	0	0	3	6	0	0	0	1	0	0	0	0	0	1	0	0	0	1	4	0	0	0	1	1	0	0	0	74.9	63.4	69.5	1	5	133475	1	22	1	0	1	2	1	1
c2b87d7384af302f50cdf722567df309	2006	3.76	77	3.79	0	0	0	0	0	0	24	7	0	0	0	2	0	0	0	0	13	4	0	0	0	8	0	0	0	0	1	3	0	0	0	94.8	91	95.9	1	6	38763	0	22	1	0	0	1	1	1
f67a34268d6b489d55c48aa50d9b399f	2006	3.72	82	3.69	0	1	0	0	0	0	17	5	0	0	0	3	1	0	0	0	4	1	0	0	0	9	2	0	0	0	1	1	0	0	0	79.8	88.5	95.7	1	1	66977	0	22	0	0	0	4	0	0
4b3ef773e2ba9904e7508e2e05328ac4	2006	3.99	59.8	3.99	0	0	0	0	0	0	22	0	0	0	0	2	0	0	0	0	11	0	0	0	0	6	0	0	0	0	3	0	0	0	0	96.2	95.7	95.8	1	2	52603	1	21	0	0	0	3	0	1
2c01cf83a814314726518ec05d5bfe8e	2006	3.9	96	3.91	0	0	0	0	0	0	24	2	0	0	0	2	1	0	0	0	13	0	0	0	0	7	1	0	0	0	2	0	0	0	0	98.3	95.8	99.8	1	2	39421	0	21	0	0	0	1	0	0
f70d76506da75328aeab38b84d173281	2006	3.68	73	3.56	0	0	0	0	0	0	15	6	1	0	0	3	0	0	0	0	6	3	0	0	0	4	3	1	0	0	2	0	0	0	0	76.1	62.3	91.2	1	1	58405	0	21	0	1	0	3	0	0
34d90319fc6afd33a20ee2f1a62bd01f	2006	3.68	46.5	3.76	0	1	0	1	0	0	13	5	0	0	0	0	1	0	0	0	4	1	0	0	0	6	2	0	0	0	3	1	0	0	0	90	81.5	95.9	1	8	177857	1	22	1	0	0	1	0	0
7adb72a9ab9ab81f2ee1b81e4a7b21df	2006	3.77	54	3.75	0	0	0	0	0	0	13	2	0	0	0	2	1	0	0	0	1	1	0	0	0	8	0	0	0	0	2	0	0	0	0	84.3	63.4	98.2	1	6	76967	0	23	0	0	0	1	0	0
5a6c851c22332c6f188078b6f1730f76	2006	3.58	82	3.58	1	0	1	0	0	0	23	7	1	0	0	0	1	0	0	0	10	4	1	0	0	9	2	0	0	0	4	0	0	0	0	Null	92.2	72	1	3	30844	0	25	1	0	0	1	0	0
4438990713ed2f680eb82f4176e4f7e8	2007	3.91	49	3.94	1	1	0	0	0	0	17	0	0	0	0	1	0	0	0	0	4	0	0	0	0	8	0	0	0	0	4	0	0	0	0	92.6	98.1	90.5	1	8	98762	1	21	0	0	0	4	0	1
5a3f2883977b2364e496bac6a2de3eb0	2007	3.71	48	3.81	1	1	1	1	0	0	12	3	0	0	0	1	1	0	0	0	4	0	0	0	0	3	2	0	0	0	4	0	0	0	0	92.6	76.8	94.6	1	4	126317	1	20	1	0	0	5	0	0
987246a75cc2ecd4e92affafd8e15994	2007	3.75	62.1	3.75	0	1	0	1	0	0	20	3	0	0	0	3	1	0	0	0	7	0	0	0	0	3	2	0	0	0	7	0	0	0	0	99.2	99.7	99.5	1	3	97574	0	20	1	0	0	3	0	0
bc44a004315a0f7abbd21961874978b3	2007	3.62	74.5	3.63	1	0	0	0	0	0	18	6	0	0	0	1	0	0	0	0	8	5	0	0	0	6	0	0	0	0	3	1	0	0	0	89	90.1	91.2	1	8	105456	1	22	1	0	0	4	1	1
da11af10fde5ce4b1d2e99eea79a89a6	2007	3.79	46	3.84	0	1	1	1	0	0	14	2	0	0	0	1	1	0	0	0	3	1	0	0	0	8	0	0	0	0	2	0	0	0	0	96.5	98.1	99.5	1	6	119062	0	22	0	0	0	3	0	1
17816e193964abbaf7edb4b5c54d38dc	2007	4	58.6	3.97	1	1	0	0	0	0	25	0	0	0	0	4	0	0	0	0	9	0	0	0	0	6	0	0	0	0	6	0	0	0	0	97.7	98.1	99.5	1	5	75511	0	21	0	0	0	3	0	1
2dca5b80e1e32235e65d28e7ca053f5a	2007	3.99	60.5	3.98	0	0	0	0	0	0	25	0	0	0	0	0	0	0	0	0	12	0	0	0	0	9	0	0	0	0	4	0	0	0	0	94.8	98.1	90.5	1	6	57644	0	20	0	0	0	4	0	1
884d5a88a3c0c1dda5316d05f177c5b9	2007	3.84	64	3.81	0	1	0	1	0	0	16	1	0	0	0	1	0	0	0	0	8	0	0	0	0	5	1	0	0	0	2	0	0	0	0	94.3	98.7	95.8	1	4	98967	0	22	1	0	0	2	0	1
74b65c89797a89858f24d43022ff04aa	2007	3.18	57.5	3.29	1	1	1	1	0	0	4	11	1	0	0	1	1	0	0	0	2	6	0	0	0	1	3	0	0	0	0	1	1	0	0	68.4	87.9	54.5	2	3	76493	1	23	0	0	0	3	0	1
7fd2c27eccd928c2bb00eae60bfa59e5	2007	3.91	67	3.87	0	0	0	0	0	0	20	2	0	0	0	3	0	0	0	0	9	1	0	0	0	6	1	0	0	0	2	0	0	0	0	47	88.8	66.6	1	2	67747	0	20	0	1	0	3	0	1
4d267e1e31483af6a745e203f6978e2a	2007	3.91	59	3.85	1	1	1	1	0	0	17	2	0	0	0	3	1	0	0	0	7	0	0	0	0	5	1	0	0	0	2	0	0	0	0	99.2	99.8	99.7	1	8	150933	0	22	0	0	0	2	0	1
167911e419608e10c6918dde267ef5ea	2007	3.49	48	3.61	0	1	0	1	0	0	8	9	0	0	0	1	0	0	0	0	1	4	0	0	0	3	4	0	0	0	3	1	0	0	0	90.5	87.9	89	2	2	41265	1	21	1	1	0	8	0	0
9bdbc793da4cba2699912a77981df2fe	2007	3.52	93	3.52	0	0	1	0	0	0	19	8	1	1	0	4	0	0	0	0	5	2	1	0	0	6	5	0	1	0	4	1	0	0	0	99.8	99.9	99.8	1	8	30282	0	22	1	0	0	3	0	0
d17b8d25d50a7da4149c7eb55b7013f3	2007	3.97	61	3.98	0	1	0	1	0	0	24	0	0	0	0	1	0	0	0	0	11	0	0	0	0	10	0	0	0	0	2	0	0	0	0	89	98.7	82.7	1	5	44086	1	21	0	0	0	4	0	0
2c1a4d2faf702b22e9fd33885f15d140	2007	3.63	63	3.7	0	1	0	0	0	0	11	6	0	0	0	1	1	0	0	0	8	1	0	0	0	2	2	0	0	0	0	2	0	0	0	94.3	95.7	91.2	1	2	58553	1	23	1	0	0	5	0	0
1f2382bcd02d85224cbfe68b80e39682	2007	3.66	70	3.77	1	0	1	0	0	0	11	6	0	0	0	0	0	0	0	0	8	4	0	0	0	2	2	0	0	0	1	0	0	0	0	99.8	99.9	95.7	1	8	112924	1	22	1	0	0	1	0	1
6bc8717ad81f1e9a3d066a9d5ff989ce	2007	3.62	45	3.68	1	1	1	0	0	0	10	5	0	0	0	1	1	0	0	0	4	0	0	0	0	2	3	0	0	0	3	1	0	0	0	96.5	93.9	97.4	1	5	69446	1	20	1	0	0	2	0	0
148d9d741cc543e7332b8ce5574845ab	2007	4	65	4	0	0	0	0	0	0	17	0	0	0	0	2	0	0	0	0	9	0	0	0	0	4	0	0	0	0	2	0	0	0	0	92.6	98.1	80.9	1	3	32334	1	20	1	0	0	8	0	0
da8d5f8402fae35f21cde2abf27c289c	2007	3.84	70	3.82	1	1	1	1	0	0	19	2	0	0	0	1	0	0	0	0	7	1	0	0	0	7	1	0	0	0	4	0	0	0	0	99.2	98.1	99.9	1	3	89426	0	21	0	0	0	1	0	0
71df612ecddadbb9ecc82aca9371dfa5	2007	3.93	64	3.95	0	1	0	1	0	0	20	1	0	0	0	0	0	0	0	0	11	1	0	0	0	7	0	0	0	0	2	0	0	0	0	94.3	95.7	98.8	1	5	81789	1	21	1	0	0	5	0	0
5242816647c8495ce0708ea09f662fcd	2007	3.8	58.4	3.79	1	1	1	1	0	0	14	6	0	0	0	1	1	0	0	0	5	1	0	0	0	6	2	0	0	0	2	2	0	0	0	81.1	98.7	71.1	2	6	46085	1	22	1	0	0	6	0	1
5351132612c503b6b9fe33c83aa05fb0	2007	3.98	53.8	3.95	1	1	0	0	0	0	20	0	0	0	0	4	0	0	0	0	4	0	0	0	0	7	0	0	0	0	5	0	0	0	0	96.7	94.5	97.5	2	7	94528	0	21	0	0	0	1	0	0
a194b7066d036caadf53c260d979f64e	2007	3.66	65	3.69	1	1	1	1	0	0	14	6	0	0	0	1	1	0	0	0	6	3	0	0	0	5	2	0	0	0	2	0	0	0	0	97.6	99.8	98.8	1	5	107925	0	21	1	0	0	5	1	1
a3d90cf8196e84d22f52ad8fe7df462d	2007	3.83	63	3.81	1	1	1	1	0	0	20	6	0	0	0	3	0	0	0	0	8	3	0	0	0	6	2	0	0	0	3	1	0	0	0	79	87.9	80.8	1	5	69702	1	21	0	0	0	3	0	1
40920dc1e14fb6f5989f16f7898f53eb	2007	3.88	45	3.85	0	0	0	1	0	0	16	0	0	0	0	2	0	0	0	0	5	0	0	0	0	6	0	0	0	0	3	0	0	0	0	92.6	93.9	80.9	1	8	177857	1	20	1	0	0	6	1	1
2ea98e1436ab340524028b7178ebb939	2007	3.99	62	3.99	0	0	0	0	0	0	19	0	0	0	0	2	0	0	0	0	11	0	0	0	0	4	0	0	0	0	2	0	0	0	0	98.6	93.9	97.4	1	4	55001	0	20	0	0	0	5	0	1
402792e786b0f23c02451250e6cd56fc	2007	3.55	45.5	3.63	1	1	1	1	0	0	9	5	1	0	0	1	0	0	0	0	4	1	1	0	0	4	2	0	0	0	0	2	0	0	0	99.2	98.7	98.8	1	6	83115	1	21	1	0	0	3	0	1
129bf626c597690471e3742a2e2f3ff2	2007	3.96	51	3.97	0	0	0	0	0	0	16	0	0	0	0	3	0	0	0	0	4	0	0	0	0	7	0	0	0	0	2	0	0	0	0	96.5	98.1	97.4	1	6	93605	0	21	1	0	0	3	0	0
488f5876b9a6ddac7662e9d8184ed8a2	2007	3.9	66	3.86	1	1	0	1	0	0	17	0	0	0	0	2	0	0	0	0	5	0	0	0	0	8	0	0	0	0	2	0	0	0	0	96.5	98.1	97.4	1	2	64822	0	21	0	0	0	1	1	0
4622d6acb78ffa3bb7fa43a9e75772b0	2007	3.84	68	3.75	1	0	0	0	0	0	14	3	0	0	0	1	0	0	0	0	7	2	0	0	0	4	1	0	0	0	2	0	0	0	0	92.5	99.3	84	1	3	59596	1	22	0	0	0	1	0	0
f35f232b9f345f2c7bb92c54b95b84d5	2007	3.56	63	3.69	0	1	0	1	0	0	12	7	1	0	0	1	1	0	0	0	5	3	0	0	0	3	3	1	0	0	3	0	0	0	0	94.6	90.4	98.1	1	7	177857	1	22	1	0	0	1	0	0
4115b5eb634db94dc09b0572fe501073	2007	3.69	86	3.72	1	0	1	0	0	0	17	6	0	0	0	1	0	0	0	0	5	4	0	0	0	7	1	0	0	0	4	1	0	0	0	85.3	79.6	95.8	1	5	38570	1	21	1	0	0	4	0	1
0a396fa2201dcb2505d269a04ca0cbba	2007	4	47.5	3.99	0	0	0	0	0	0	14	0	0	0	0	1	0	0	0	0	5	0	0	0	0	6	0	0	0	0	2	0	0	0	0	96.5	98.1	97.4	1	8	125355	1	20	1	0	0	1	0	0
2152198060ae6494b17f6d73372a4123	2007	3.78	36	3.77	0	1	1	1	0	0	12	2	0	0	0	1	0	0	0	0	2	0	0	0	0	5	2	0	0	0	4	0	0	0	0	86.4	88.8	80.9	1	5	110039	1	21	0	0	0	5	0	1
7e6088ae57dddacbb730b5bae32d355e	2007	3.62	59	3.68	0	0	0	0	0	0	14	3	2	0	0	4	0	0	0	0	5	1	1	0	0	4	1	1	0	0	1	1	0	0	0	95.1	94.5	94.4	1	3	51505	1	20	1	0	0	4	0	0
b9f06a39d3837a00ee41753dfedd6ec8	2007	3.57	75	3.61	1	1	1	1	0	0	10	6	1	0	0	1	0	0	0	0	4	4	1	0	0	2	1	0	0	0	3	1	0	0	0	91.9	79.6	82.7	1	2	117440	1	21	1	0	0	2	0	0
6e62c3944af69d2a6cba30b6ed534aa2	2007	3.73	57	3.77	1	1	1	1	0	0	11	4	0	0	0	1	0	0	0	0	4	3	0	0	0	4	1	0	0	0	2	0	0	0	0	89.9	93.9	80.9	1	3	73336	1	21	0	0	0	1	0	1
507f30beec2d9a747dd11deba4582b9e	2007	3.72	51	3.7	0	1	1	1	0	0	13	4	0	0	0	2	0	0	0	0	5	1	0	0	0	4	2	0	0	0	2	1	0	0	0	94.3	90.1	98.8	1	2	46466	0	20	1	0	0	5	1	0
b4ae488235e44b4a717d4fa9084f9abd	2007	3.94	64	3.96	0	0	0	0	0	0	15	1	0	0	0	2	0	0	0	0	8	0	0	0	0	3	1	0	0	0	2	0	0	0	0	94.3	90.1	91.2	1	8	134134	1	22	1	0	0	4	0	0
8372984b0786748a91be62408517681d	2007	3.88	51	3.91	1	1	1	1	0	0	15	1	0	0	0	2	0	0	0	0	5	1	0	0	0	6	0	0	0	0	2	0	0	0	0	98.6	98.1	99.5	1	6	189957	0	21	1	0	0	3	0	1
bf1da66e4bffa24a83bc57b6cbb3babb	2007	3.85	38	3.9	1	1	1	1	0	0	11	2	0	0	0	0	1	0	0	0	3	0	0	0	0	4	1	0	0	0	4	0	0	0	0	83.3	94.5	80.8	2	5	76891	1	21	0	0	0	4	0	0
2730e7ae3f0eb3334f8f9e0eb238fd3e	2007	3.78	72	3.84	0	0	0	0	0	0	14	4	0	0	0	0	0	0	0	0	11	3	0	0	0	1	1	0	0	0	2	0	0	0	0	91.9	98.7	91.2	1	8	64563	0	22	1	0	0	3	1	0
b760d5af97e8b563693330c2ace50058	2007	3.68	56	3.66	1	1	1	1	0	0	11	3	0	0	0	0	2	0	0	0	6	0	0	0	0	3	1	0	0	0	2	0	0	0	0	98.6	99.9	94.6	1	2	108193	0	21	0	0	0	4	0	1
b4dbdca02f3107e3c26b49ac2c2e033e	2007	3.81	69	3.8	0	1	1	1	0	0	19	4	0	0	0	2	2	0	0	0	4	1	0	0	0	7	0	0	0	0	6	1	0	0	0	91.9	95.7	95.8	1	5	53415	1	21	1	0	0	5	0	0
43feee7142fdae990de8d683b0b09365	2007	3.54	55	3.64	0	0	0	0	0	0	10	6	0	0	0	1	0	0	0	0	4	2	0	0	0	5	2	0	0	0	0	2	0	0	0	86.4	88.8	80.9	1	8	102063	1	21	1	0	0	1	0	0
12563ba603bbc9a011610d8e86b38cfb	2007	3.93	73	3.92	0	0	0	0	0	0	23	1	0	0	0	2	0	0	0	0	14	0	0	0	0	5	1	0	0	0	2	0	0	0	0	97.7	93.9	99.5	1	0	49911	1	22	0	0	0	6	0	0
30364ec15b67f8135a3f0594542f481e	2007	3.72	58	3.75	1	1	0	1	0	0	12	4	0	0	0	1	1	0	0	0	1	1	0	0	0	8	2	0	0	0	2	0	0	0	0	93	94.5	99.7	1	3	77749	0	21	0	0	0	4	0	1
b8ce3820613c1d56a6075302b91b9d1b	2007	3.53	78	3.52	1	1	1	1	0	0	14	6	1	0	0	2	1	1	0	0	0	2	0	0	0	10	3	0	0	0	2	0	0	0	0	82.3	98.1	66.6	1	2	73740	0	21	0	1	0	1	0	1
c07cc6438b3736a5b4d129fe76c54c43	2007	3.98	76	3.93	1	1	1	1	0	0	21	0	0	0	0	2	0	0	0	0	3	0	0	0	0	14	0	0	0	0	2	0	0	0	0	96.2	95.7	98.8	1	5	121655	0	21	0	0	0	1	0	0
e0c73b1e0fa6af373c43d0774d196dc1	2007	3.95	48	3.91	1	1	1	1	0	0	16	0	0	0	0	2	0	0	0	0	6	0	0	0	0	6	0	0	0	0	2	0	0	0	0	94.8	98.1	90.5	1	5	139209	0	21	1	0	0	6	0	0
81f25d08e0212976abd3f65c0d154370	2007	3.75	51	3.76	1	0	1	0	0	0	13	3	0	0	0	2	0	0	0	0	6	0	0	0	0	4	2	0	0	0	1	1	0	0	0	77.5	88.8	80.9	1	5	87906	0	21	1	0	0	5	0	0
ce256ab5e166c4adb04bbac0ef140ad0	2007	3.98	89	3.93	1	1	0	0	0	0	30	1	0	0	0	3	0	0	0	0	15	1	0	0	0	8	0	0	0	0	4	0	0	0	0	89.9	88.8	90.5	1	5	111385	0	24	0	0	0	2	0	0
b1dcc3a682e5dca86bdbf22853e6bc5e	2007	3.77	54	3.81	0	0	0	1	0	0	16	2	0	0	0	2	0	0	0	0	5	1	0	0	0	5	1	0	0	0	4	0	0	0	0	94.8	88.8	80.9	1	4	134134	1	21	1	0	0	3	0	0
4525410bbb3e89e1fd1b411946cc436a	2007	3.69	66	3.76	1	1	1	0	0	0	12	6	0	0	0	1	0	0	0	0	4	3	0	0	0	7	1	0	0	0	0	2	0	0	0	89.9	76.8	97.4	1	3	108193	0	21	0	0	0	1	0	0
aa623b6a87d8eb6914c9fc6705f6e6df	2007	3.72	37	3.76	0	0	0	1	0	0	7	3	0	0	0	1	1	0	0	0	2	2	0	0	0	2	0	0	0	0	2	0	0	0	0	89	90.1	95.8	1	2	96953	0	21	0	0	0	2	0	0
b6dadd5f0ace9690d411a699f8aa967d	2007	3.94	66	3.94	0	0	0	0	0	0	16	0	0	0	0	2	0	0	0	0	3	0	0	0	0	9	0	0	0	0	2	0	0	0	0	89	79.6	95.8	1	3	90659	1	20	0	0	0	2	0	0
528b29ba429fe48e7dba71be9e5ea00a	2007	3.3	50	3.59	0	0	0	0	0	0	8	9	0	0	0	0	1	0	0	0	1	3	0	0	0	3	5	0	0	0	4	0	0	0	0	82.3	88.8	52	1	8	100154	0	21	0	0	0	2	0	0
da1c2601d515ec2f5e950f4c1851da48	2007	3.8	80	3.79	1	1	1	1	0	0	23	4	0	0	0	0	1	0	0	0	11	1	0	0	0	8	0	0	0	0	4	2	0	0	0	98.6	90.4	99.8	1	5	38749	0	24	1	0	0	3	0	0
34ed8aaaf3b0beb7a2a4f94782f456b6	2007	4	51	4	0	0	0	0	0	0	17	0	0	0	0	5	0	0	0	0	4	0	0	0	0	4	0	0	0	0	4	0	0	0	0	96.5	88.8	97.4	1	6	89150	0	21	0	0	0	1	0	0
b9c78b819640cf62dc3d4648e302c046	2007	3.88	62	3.88	1	1	1	1	0	0	19	2	0	0	0	5	0	0	0	0	6	0	0	0	0	7	1	0	0	0	1	1	0	0	0	89	90.1	82.7	2	5	110509	1	20	1	0	1	4	0	1
c717748fee4537665cb2c1fc50687099	2007	3.74	80	3.77	0	1	1	1	0	0	16	4	0	0	0	1	1	0	0	0	8	2	0	0	0	5	1	0	0	0	2	0	0	0	0	94.3	90.1	98.8	1	2	46835	1	22	1	0	0	5	0	1
3ab8a5833deff8f9deea74f7ab4865e0	2007	3.95	44	3.93	1	0	1	1	0	0	11	0	0	0	0	1	0	0	0	0	3	0	0	0	0	5	0	0	0	0	2	0	0	0	0	82.3	93.9	80.9	1	3	62848	0	20	0	0	0	2	0	0
8809aa6c622c4619715045ceb0f23c0c	2007	4	48	3.99	1	1	0	0	0	0	17	0	0	0	0	4	0	0	0	0	4	0	0	0	0	6	0	0	0	0	3	0	0	0	0	96.2	98.7	98.8	1	3	67953	0	21	1	0	0	3	0	0
65883a7aa934b7526b2279a453c64a3a	2007	3.88	55	3.91	0	0	1	0	0	0	19	1	0	0	0	1	0	0	0	0	7	1	0	0	0	7	0	0	0	0	4	0	0	0	0	94.8	93.9	90.5	1	2	80398	1	21	0	0	0	3	0	1
bbeb76b50ffa4e36ee4a83e97e9233b1	2007	3.85	52	3.89	1	1	1	0	0	0	11	2	0	0	0	2	0	0	0	0	5	1	0	0	0	3	0	0	0	0	1	1	0	0	0	82.3	88.8	80.9	1	2	68803	1	21	1	0	0	2	0	0
d36b1d625e6b85c4c940e50ac81dd9db	2007	3.78	59	3.82	0	1	0	1	0	0	16	3	0	0	0	2	0	0	0	0	10	0	0	0	0	2	3	0	0	0	2	0	0	0	0	89.9	93.9	90.5	1	4	114602	0	22	1	0	0	3	0	0
5e5087c1648cc766708b9203ef2fc1f0	2007	3.87	48	3.87	0	1	1	1	0	0	11	1	0	0	0	1	1	0	0	0	4	0	0	0	0	4	0	0	0	0	2	0	0	0	0	99.6	98.7	98.8	1	8	125355	1	20	0	0	0	5	0	1
8da0b806587631cc20c31efae2aa825a	2007	3.65	103.5	3.67	1	1	1	1	0	0	21	10	1	0	0	0	1	1	0	0	20	3	0	0	0	1	4	0	0	0	0	2	0	0	0	89	95.7	82.7	2	2	131960	0	23	1	0	0	3	0	0
16b0a068228d9f6b1d3bb716f4e77115	2007	3.89	72	3.86	0	0	0	0	0	0	21	1	0	0	0	2	0	0	0	0	8	1	0	0	0	8	0	0	0	0	3	0	0	0	0	94.3	98.7	95.8	1	6	126375	0	22	1	0	0	3	0	0
cc25d47b71cee4343795b52e8e6696bb	2007	3.34	66	3.6	1	1	0	1	0	0	6	9	2	0	0	3	2	1	0	0	0	2	0	0	0	1	3	1	0	0	2	2	0	0	0	99.2	93.9	99.9	1	5	69836	0	26	1	0	0	1	0	0
5f779770a6c32ef36e9477f286a76230	2007	3.99	62	3.99	1	1	1	1	0	0	20	0	0	0	0	3	0	0	0	0	7	0	0	0	0	6	0	0	0	0	4	0	0	0	0	89.9	88.8	97.4	1	2	69446	0	20	0	0	0	3	1	0
a6b36c64524ba573805c706dd6ae8214	2007	3.82	41.4	3.91	1	1	1	1	0	0	8	2	0	0	0	1	0	0	0	0	3	1	0	0	0	2	1	0	0	0	2	0	0	0	0	92.6	98.1	80.9	1	8	81607	1	21	1	0	0	4	0	1
ee3c907a2edb3c19441c6f10d81d22c4	2007	3.04	56	3.3	0	0	0	0	0	0	3	10	2	0	0	1	0	0	0	0	1	1	1	0	0	1	7	1	0	0	0	2	0	0	0	79	43	89	2	5	93231	0	21	0	0	0	2	1	0
f07fbd8984837acb33bbe289ca545328	2007	3.94	39	3.91	1	0	0	0	0	0	11	0	0	0	0	2	0	0	0	0	2	0	0	0	0	5	0	0	0	0	2	0	0	0	0	98.6	98.1	99.5	1	8	97645	1	21	1	0	0	3	0	1
23737788463cfa252e2506fa4d39c59f	2007	3.39	59	3.52	0	0	0	0	1	0	9	5	0	1	0	0	1	0	0	0	3	2	0	1	0	5	0	0	0	0	1	2	0	0	0	74	78.2	80.8	1	8	144652	1	24	1	0	0	3	0	1
657b6b43ff13d380d25e6084a5ebd992	2007	3.42	52	3.48	1	1	1	1	0	0	8	5	2	0	0	2	0	1	0	0	4	1	0	0	0	1	3	1	0	0	1	1	0	0	0	87.2	78.2	80.8	1	8	131250	1	20	1	0	0	3	0	0
62d4019f463900e06a2b00d64df6c3ee	2007	3.79	63	3.63	1	1	1	1	0	0	16	4	0	0	0	1	1	0	0	0	6	2	0	0	0	7	1	0	0	0	2	0	0	0	0	94.8	98.1	97.4	1	5	111762	0	20	1	0	0	3	0	1
97ab8c3324aa5ebd194ed0efa172e6de	2007	3.61	64	3.59	1	0	1	0	0	0	10	6	0	0	0	1	1	0	0	0	5	3	0	0	0	4	0	0	0	0	0	2	0	0	0	94.6	90.4	95.7	1	3	152909	1	24	1	0	0	1	1	0
29fb6c12a3f4a3b7fc4bc27857800cd8	2007	3.61	71	3.67	1	1	0	1	0	0	14	5	0	0	0	2	0	0	0	0	4	3	0	0	0	6	2	0	0	0	2	0	0	0	0	96.5	99.7	94.6	1	3	85449	0	20	0	0	0	7	0	0
a96065ef6ae9c6cd1d49e2f8b264eadb	2007	3.94	57	3.9	0	1	0	1	0	0	20	0	0	0	0	3	0	0	0	0	8	0	0	0	0	5	0	0	0	0	4	0	0	0	0	86.4	88.8	94.6	1	8	59637	1	21	0	0	0	5	0	1
39d5dbcf62df9556acdd76016b529866	2007	3.48	66	3.67	1	1	1	1	0	0	10	7	1	0	0	0	1	0	0	0	5	3	1	0	0	3	3	0	0	0	2	0	0	0	0	97.7	93.9	97.4	1	6	107495	0	22	0	0	0	3	0	0
7c82d619f5c0312baeb67f0ea8d7f817	2007	3.72	52	3.74	1	1	1	1	0	0	10	3	0	0	0	1	1	0	0	0	5	1	0	0	0	2	1	0	0	0	2	0	0	0	0	99.2	99.7	99.5	1	2	67985	0	20	1	0	0	2	0	0
13243e4bb0e8552f19f6f81d01d1d795	2007	3.62	62	3.71	0	1	0	1	0	0	11	6	0	0	0	1	0	0	0	0	3	3	0	0	0	6	2	0	0	0	1	1	0	0	0	91.9	95.7	95.8	1	5	103741	1	20	0	0	0	1	0	0
58abcab75b0b141bf630f55db5a7ecc8	2007	3.73	71	3.63	1	1	1	0	0	1	14	4	1	0	0	8	0	0	0	0	2	1	0	0	0	3	2	0	0	0	1	1	1	0	0	78.5	80.3	84	1	6	177857	1	23	1	0	1	2	0	1
aa2942285d01ff98b2a1bcf1fca46286	2007	3.39	55	3.48	0	1	0	1	0	0	8	8	1	0	0	3	0	0	0	0	3	2	0	0	0	2	4	1	0	0	0	2	0	0	0	93	98.3	89	1	5	143667	1	20	1	0	0	1	0	0
d2d3d3d1f55da3fa6c7e1d34416d688e	2007	3.78	64	3.75	1	1	1	1	0	0	15	2	0	0	0	4	0	0	0	0	5	0	0	0	0	4	2	0	0	0	2	0	0	0	0	82.3	88.8	80.9	1	2	89587	0	21	0	0	0	5	0	1
b6e0fc82bfb92188d22c3ab831c45780	2007	3.67	67	3.67	1	1	1	1	0	1	14	4	0	0	0	3	0	0	0	0	4	2	0	0	0	6	1	0	0	0	1	1	0	0	0	88.9	91.6	80.8	1	2	61389	1	23	1	0	1	7	0	1
223e74b7a0c7a25c293f7aee89f26798	2007	3.8	66	3.82	0	0	0	0	0	0	16	2	0	0	0	1	0	0	0	0	6	1	0	0	0	8	0	0	0	0	1	1	0	0	0	82.3	88.8	66.6	1	2	89904	1	21	0	0	0	1	0	0
c155d2cfc6eeeec82dd3a214c8a26bf7	2007	3.65	42.9	3.8	0	1	1	1	0	0	11	2	1	0	0	1	0	0	0	0	3	1	0	0	0	4	1	1	0	0	3	0	0	0	0	83.3	78.2	67.4	1	7	102524	1	22	1	0	0	1	0	1
4a285cd1d43498b98e5b24d6ece620a6	2007	3.82	56	3.76	0	1	1	1	0	0	13	4	0	0	0	2	0	0	0	0	6	2	0	0	0	3	2	0	0	0	2	0	0	0	0	71.9	76.8	80.9	1	5	177857	1	20	0	0	0	6	0	0
1b95a8dc2e308ab4f8bf69709e6079ac	2007	3.67	67.9	3.75	1	1	1	1	0	0	17	7	0	0	0	2	2	0	0	0	7	0	0	0	0	5	5	0	0	0	3	0	0	0	0	98.6	99.7	97.4	1	2	60621	1	21	0	0	0	1	0	1
f15a062485e6fddbf3edf081ebb3792c	2007	3.66	82.1	3.71	0	1	0	1	0	0	17	9	1	0	0	2	2	0	0	0	11	1	0	0	0	3	5	0	0	0	1	1	1	0	0	89	90.1	82.7	1	5	86597	0	22	1	0	0	5	0	0
e8c61947f7bbbf4d774c4fb8c9561751	2007	3.96	55	3.88	1	1	0	0	0	0	19	0	0	0	0	2	0	0	0	0	3	0	0	0	0	10	0	0	0	0	4	0	0	0	0	94.3	95.7	95.8	1	8	189957	0	22	0	0	0	2	0	0
37a5b994af81393a905cf7c60837dbf4	2007	3.73	42	3.75	1	1	1	1	0	0	10	1	1	0	0	0	0	0	0	0	0	1	1	0	0	8	0	0	0	0	2	0	0	0	0	89.9	93.9	90.5	1	0	35964	1	20	0	0	0	1	0	1
fc1e88c275a8b049bcea6aa36a29a4e4	2007	4	60	4	0	0	0	0	0	0	23	0	0	0	0	3	0	0	0	0	10	0	0	0	0	6	0	0	0	0	4	0	0	0	0	86.4	88.8	90.5	1	8	80708	0	21	0	0	0	7	1	1
a62b3f8c11f416b51cdf0c754b87e435	2007	3.87	58	3.9	0	0	0	1	0	0	14	2	0	0	0	1	0	0	0	0	4	1	0	0	0	7	1	0	0	0	2	0	0	0	0	89.9	93.9	80.9	1	3	35964	1	21	0	0	0	2	1	1
4a83358e93af8f58dbf607f5662c40c5	2007	3.9	57.9	3.93	1	1	0	1	0	0	26	1	0	0	0	1	1	0	0	0	5	0	0	0	0	14	0	0	0	0	6	0	0	0	0	89.9	88.8	99.5	1	8	31167	0	21	0	0	0	3	0	0
c5483c8449cf6bce8d145a0659240743	2007	3.8	48	3.84	1	1	1	1	0	0	9	3	0	0	0	0	1	0	0	0	4	1	0	0	0	3	1	0	0	0	2	0	0	0	0	92.6	88.8	90.5	2	8	150774	1	20	1	0	0	1	1	0
51698bbb00aaf831aa28f9ada30a32bb	2007	4	59.5	4	0	0	0	0	0	0	20	0	0	0	0	2	0	0	0	0	7	0	0	0	0	8	0	0	0	0	3	0	0	0	0	77.5	76.8	90.5	1	1	72936	1	21	0	1	0	3	0	1
35b0b81e8077f31ddfd1eb84f770196c	2007	3.61	52	3.68	1	1	0	1	0	0	9	3	1	0	0	1	0	0	0	0	4	1	1	0	0	2	2	0	0	0	2	0	0	0	0	71.9	76.8	52	1	5	113487	0	20	0	1	0	2	0	0
1338558d35377c86efbceb427e7edb1f	2007	3.67	81.5	3.76	0	0	0	0	0	0	16	6	0	0	0	1	1	0	0	0	10	2	0	0	0	4	1	0	0	0	1	2	0	0	0	89.9	88.8	80.9	2	3	68806	1	23	0	0	0	5	0	0
788e6ab52622b10dfad547d2fa0c4578	2007	4	52	3.99	0	0	0	0	0	0	16	0	0	0	0	0	0	0	0	0	3	0	0	0	0	11	0	0	0	0	2	0	0	0	0	99.2	93.9	99.9	1	2	44730	1	21	0	0	0	7	0	0
f707eb75afe106be99ffe57d0b9928a2	2007	3.3	62.7	3.29	1	1	1	1	0	0	9	7	3	0	0	0	0	1	0	0	3	2	1	0	0	5	3	1	0	0	1	2	0	0	0	90.5	94.5	89	1	4	213124	0	22	0	0	0	1	0	0
ecd4958ae4f462dac9cba7c341c25035	2007	3.67	42	3.82	0	0	0	0	0	0	11	3	0	0	0	1	1	0	0	0	0	2	0	0	0	6	0	0	0	0	4	0	0	0	0	95.1	94.5	94.4	1	6	112233	1	21	1	0	0	3	0	0
de3b2363505eee60b4b4076c897c7148	2007	3.64	56	3.64	1	0	1	0	0	0	9	5	0	0	0	1	0	0	0	0	6	2	0	0	0	0	3	0	0	0	2	0	0	0	0	94.3	79.6	98.8	1	5	108193	0	21	1	0	0	2	0	1
dc0be774687eef5eba261090c16aad51	2007	3.52	53	3.5	1	1	1	1	0	0	9	7	0	0	0	2	1	0	0	0	2	2	0	0	0	4	3	0	0	0	1	1	0	0	0	90.5	94.5	80.8	1	8	69446	1	21	0	0	0	6	0	0
0f94dfb2371858c6026c2a17e9e186ef	2007	3.46	56	3.57	1	1	1	0	0	0	7	9	2	0	0	2	4	0	0	0	2	2	1	0	0	2	2	1	0	0	1	1	0	0	0	82.3	76.8	66.6	1	1	56605	0	21	0	1	0	3	0	1
b8b47a0ce6d95c4aa6565309bfaee371	2007	3.72	61	3.79	0	0	0	1	0	0	15	3	0	0	0	1	0	0	0	0	2	0	0	0	0	10	3	0	0	0	2	0	0	0	0	85.3	90.1	82.7	1	4	87216	1	21	1	0	0	3	0	0
18890b4357ae43a81a23d4820e7ab818	2007	3.92	56.7	3.86	1	1	0	0	1	0	18	1	0	0	0	5	0	0	0	0	6	1	0	0	0	5	0	0	0	0	2	0	0	0	0	83.3	78.2	89	1	5	97860	1	24	0	0	0	2	0	0
788e1385a34bdfc720bc6ea2d542207b	2007	3.69	45	3.76	0	0	0	0	0	0	12	3	0	0	0	2	0	0	0	0	2	1	0	0	0	4	2	0	0	0	4	0	0	0	0	89.9	88.8	90.5	1	1	49708	1	20	1	0	0	5	1	0
b11352c47d1a1b8c7711c1ae74e0ea59	2007	3.29	64	3.62	1	0	1	1	0	0	5	16	0	0	0	2	0	0	0	0	1	7	0	0	0	2	7	0	0	0	0	2	0	0	0	87.2	61.4	94.4	2	2	63900	1	23	0	1	0	2	0	0
6e0adae6097050f47c86a7344b36b35a	2007	3.94	67	3.92	1	1	0	0	0	0	16	0	0	0	0	1	0	0	0	0	3	0	0	0	0	10	0	0	0	0	2	0	0	0	0	92.6	98.1	80.9	1	3	84917	1	21	0	0	0	1	0	1
9e5524a7177c061122d8c7b3f367138a	2007	2.97	51	3.34	1	1	1	1	0	0	3	11	2	0	0	0	2	0	0	0	2	5	0	0	0	1	2	2	0	0	0	2	0	0	0	92.6	93.9	80.9	1	3	51505	1	21	1	0	0	2	0	0
9f9d6571a648f2cbd7e3d48d14685a87	2007	3.88	70	3.75	1	1	1	1	0	0	15	3	0	0	0	1	0	0	0	0	8	3	0	0	0	4	0	0	0	0	2	0	0	0	0	83.3	78.2	80.8	2	8	92130	0	21	0	0	0	2	0	1
71cd5f7c689d29e09b938448d306e603	2007	3.54	46	3.69	1	0	1	0	0	0	9	4	0	0	0	1	0	0	0	0	0	2	0	0	0	8	0	0	0	0	0	2	0	0	0	89	90.1	91.2	1	8	75668	1	21	0	0	0	1	0	0
acfe850d92484bfa56e11c2f83f379dc	2007	3.68	62	3.74	1	1	1	1	0	0	13	4	0	0	0	1	2	0	0	0	1	1	0	0	0	9	1	0	0	0	2	0	0	0	0	82.3	88.8	80.9	1	4	92955	1	21	0	0	0	1	0	0
97e48eced82ba00e54323b546db36672	2007	3.92	72.5	3.9	1	1	1	1	0	0	20	1	0	0	0	3	0	0	0	0	8	0	0	0	0	5	1	0	0	0	4	0	0	0	0	99.2	99.7	96	1	8	72476	0	22	1	0	0	1	0	0
376b4f4144508180cefe70e6acdbff10	2007	3.8	68	3.89	1	1	0	1	0	0	15	4	0	0	0	0	0	0	0	0	6	3	0	0	0	7	1	0	0	0	2	0	0	0	0	68.4	61.4	54.5	1	8	103989	1	21	0	0	0	1	0	0
caacd7e962e5e973f97a5ce9fea2f8ff	2007	3.61	76	3.53	0	1	0	1	0	0	11	8	0	0	0	1	2	0	0	0	8	3	0	0	0	0	3	0	0	0	2	0	0	0	0	84.9	91.6	80.8	1	3	194605	1	22	1	0	0	1	0	1
237bd18fa5c8be8373c12a030a0a59d2	2007	3.59	83	3.63	1	1	1	1	0	0	15	7	1	0	0	1	1	1	0	0	7	5	0	0	0	4	1	0	0	0	3	0	0	0	0	98.8	94.5	99.7	2	8	114696	0	21	0	0	0	4	0	0
25793e28bd8d692bedff9d9ddfefef57	2007	3.78	71	3.8	1	1	1	1	0	0	23	4	0	0	0	1	0	0	0	0	6	3	0	0	0	13	0	0	0	0	3	1	0	0	0	88.9	96.5	69.9	1	6	74935	1	22	0	0	0	1	0	0
1c1f12d0e00bce4fb5e11ed3603cee52	2007	3.59	48	3.59	1	1	1	1	0	0	11	6	0	0	0	2	2	0	0	0	3	0	0	0	0	4	2	0	0	0	2	2	0	0	0	93	87.9	94.4	1	8	93107	1	22	1	0	0	1	0	0
0227d9ae9e6af781d052c6fd4f359d47	2008	3.82	67	3.83	0	0	0	0	0	0	19	4	0	0	0	1	2	0	0	0	4	0	0	0	0	10	2	0	0	0	4	0	0	0	0	79	87.9	89	1	2	56049	0	22	0	0	0	2	0	1
447b3496d713f130010f1f67a3979f12	2008	3.63	64	3.63	1	1	1	1	0	0	12	6	0	0	0	1	2	0	0	0	6	2	0	0	0	3	2	0	0	0	2	0	0	0	0	86.4	88.8	94.6	1	4	32315	0	22	1	0	0	1	1	1
7bfe0228a4917a4523244a13002d5575	2008	3.95	63	3.93	1	1	1	1	0	0	19	1	0	0	0	3	0	0	0	0	9	1	0	0	0	5	0	0	0	0	2	0	0	0	0	90.5	98.3	89	1	8	99808	0	21	1	0	0	5	0	0
229eaffc14455cbf239681ce75763433	2008	3.88	71	3.91	1	0	1	0	0	0	23	2	0	0	0	3	0	0	0	0	8	2	0	0	0	7	0	0	0	0	5	0	0	0	0	93	94.5	89	1	2	114904	0	22	0	0	0	4	0	0
1cc2be447b1fa6bdc8f51f028970d4c0	2008	3.78	74	3.73	1	1	0	1	0	0	19	3	0	0	0	2	0	0	0	0	5	3	0	0	0	8	0	0	0	0	4	0	0	0	0	87.2	94.5	97.5	1	2	57250	0	21	1	0	0	1	0	0
c0cddeb616f29e4f7c3c37b47178c7fb	2008	3.88	70	3.86	1	1	0	1	0	0	18	1	0	0	0	1	0	0	0	0	7	1	0	0	0	8	0	0	0	0	2	0	0	0	0	87.2	94.5	89	1	5	131335	0	21	0	0	0	9	0	0
6fd3073555f8ac6e204a56d9df9757ae	2008	3.69	55	3.8	0	0	0	0	0	0	12	5	0	0	0	1	0	0	0	0	2	1	0	0	0	8	3	0	0	0	1	1	0	0	0	93	94.5	89	1	4	105204	1	21	0	0	0	5	0	0
8f76d4f3336f09c862f7adbca786e5cb	2008	3.59	54	3.73	1	1	1	1	0	0	11	7	0	0	0	0	2	0	0	0	6	1	0	0	0	2	4	0	0	0	3	0	0	0	0	79	94.5	80.8	1	3	99445	0	22	1	0	0	1	1	0
a5e32d792789d2475370dbd6ac1df95c	2008	3.43	80	3.45	1	1	1	1	0	0	10	12	0	0	0	1	2	0	0	0	6	5	0	0	0	1	5	0	0	0	2	0	0	0	0	62.5	78.2	54.5	1	6	102524	0	23	0	0	0	1	0	0
8663d7ed0dc223ef24d9deec7544a2ce	2008	3.51	45	3.65	1	1	1	1	0	0	9	3	2	0	0	1	1	0	0	0	2	1	2	0	0	4	1	0	0	0	2	0	0	0	0	87.2	87.9	80.8	2	7	105187	0	22	1	0	0	6	0	0
01f1b1afa52d657f516036c9026dc9f1	2008	3.79	52.5	3.8	1	1	0	1	0	0	11	3	0	0	0	2	0	0	0	0	3	0	0	0	0	4	3	0	0	0	2	0	0	0	0	87.2	78.2	89	1	3	67808	0	20	0	0	0	2	0	0
d0ba7a24f1f77e10850ea215cff801ef	2008	3.63	57	3.67	1	1	0	0	0	0	19	7	0	0	0	2	0	0	0	0	6	4	0	0	0	7	3	0	0	0	4	0	0	0	0	87.2	78.2	97.5	1	6	125355	1	20	1	0	0	3	0	1
efdf3f4b5a890826a0050cf9787377df	2008	3.56	43	3.69	0	0	1	0	0	0	9	5	0	0	0	1	0	0	0	0	3	3	0	0	0	5	0	0	0	0	0	2	0	0	0	79	61.4	89	1	4	51505	1	21	1	0	0	2	0	0
0c9d51b65cd8a861cc6ed81d09c6f6fa	2008	3.95	53	3.81	1	1	1	1	0	0	17	1	0	0	0	1	0	0	0	0	9	1	0	0	0	5	0	0	0	0	2	0	0	0	0	93	98.3	94.4	1	3	94724	0	21	1	0	0	4	0	0
e884d38e0d848ca4458c7d4f72f4403b	2008	3.72	59.9	3.69	0	1	0	1	0	0	17	7	0	0	0	3	0	0	0	0	7	1	0	0	0	3	5	0	0	0	4	1	0	0	0	62.5	87.9	67.4	2	5	58346	1	21	0	0	0	6	0	1
67270ad1d7d65b2674bd9b173e396f70	2008	3.62	55	3.74	0	0	0	0	0	0	13	9	0	0	0	1	1	0	0	0	6	2	0	0	0	5	3	0	0	0	1	3	0	0	0	90.5	94.5	89	1	5	122539	0	21	0	0	0	2	0	0
cc2b156730dbf61b8c433f24aaf7aef5	2008	4	59.4	3.99	0	0	0	0	0	0	21	0	0	0	0	3	0	0	0	0	6	0	0	0	0	8	0	0	0	0	4	0	0	0	0	95.1	94.5	94.4	1	6	166448	0	20	1	0	0	3	0	0
8984070b9060aebefb8c814fbabb3fd9	2008	3.56	76	3.6	0	0	0	0	0	0	9	9	0	0	0	0	0	0	0	0	5	5	0	0	0	1	3	0	0	0	3	1	0	0	0	94.8	93.9	97.4	1	6	156674	0	21	1	0	0	1	1	1
0070fee130ca88c149e99ec5712e36df	2008	3.86	56	3.81	1	1	1	1	0	0	12	2	0	0	0	1	1	0	0	0	7	0	0	0	0	4	0	0	0	0	0	1	0	0	0	93	99.9	89	1	6	97860	0	21	1	0	0	2	0	0
45d003c4e0c1d866c4e82f5342926bdc	2008	3.92	59.5	3.92	1	1	1	1	0	0	11	2	0	0	0	2	1	0	0	0	3	0	0	0	0	4	1	0	0	0	2	0	0	0	0	90.5	87.9	89	1	5	22376	0	21	1	0	0	2	0	0
6f361e12ac8e4f5e634a09114a5dbcd5	2008	3.96	54	3.95	1	1	0	1	0	0	16	0	0	0	0	1	0	0	0	0	9	0	0	0	0	4	0	0	0	0	2	0	0	0	0	83.3	87.9	80.8	1	2	77476	1	21	0	0	0	5	0	0
7fb1985dcd70846bd8e3336b10e6c851	2008	3.73	86	3.78	0	1	1	1	0	0	19	5	0	0	0	1	1	0	0	0	11	1	0	0	0	7	2	0	0	0	0	1	0	0	0	92.6	93.9	90.5	1	3	54380	0	24	0	0	0	2	1	0
bf4b5c56fa5ba7849853167076650596	2008	3.83	69.3	3.79	0	1	0	0	0	0	19	2	0	0	0	3	0	0	0	0	9	1	0	0	0	4	1	0	0	0	3	0	0	0	0	83.3	87.9	67.4	1	5	95670	1	24	1	0	1	4	0	0
77862ee7f6f0e2433d9510f0edc041b4	2008	3.83	54	3.83	1	1	1	1	0	0	14	2	0	0	0	1	1	0	0	0	5	1	0	0	0	6	0	0	0	0	2	0	0	0	0	95.1	94.5	94.4	1	4	84736	1	22	1	0	0	5	0	0
3c97a0626052f89fbee052fc8e056ff3	2008	3.83	58.6	3.83	1	1	1	1	0	0	17	3	0	0	0	3	0	0	0	0	5	1	0	0	0	7	1	0	0	0	2	1	0	0	0	96.7	94.5	97.5	1	2	106242	0	21	1	0	0	3	0	0
5be26e8a38c806117aad37fb7cc70e3c	2008	3.67	45	3.78	1	1	1	0	0	0	10	3	0	0	0	1	0	0	0	0	1	3	0	0	0	6	0	0	0	0	2	0	0	0	0	97.9	98.3	97.5	1	8	144078	0	20	1	0	0	4	1	0
68a0ffa714065313229f623cdc7dcea6	2008	3.84	105.4	3.78	1	1	1	0	1	1	35	5	0	0	0	5	1	0	0	0	4	0	0	0	0	7	0	0	0	0	19	4	0	0	0	96.7	94.5	99.7	1	3	68001	0	27	1	0	1	3	0	1
2845a440beaf5959e15730dc839c3350	2008	3.95	69.9	3.91	1	1	1	0	0	0	29	0	0	0	0	2	0	0	0	0	13	0	0	0	0	8	0	0	0	0	6	0	0	0	0	94.8	98.1	90.5	1	4	94528	0	23	0	0	0	8	0	0
80318fbae625c77b0e9f890fa5a9572e	2008	3.23	50.7	3.56	0	1	1	0	0	0	3	9	1	0	0	0	1	0	0	0	2	3	0	0	0	0	4	1	0	0	1	1	0	0	0	68.4	78.2	80.8	1	3	105187	1	23	1	0	0	1	0	1
ca401cdf27ac9b27e4aa0fd6db57b15a	2008	3.21	72	3.45	1	0	1	1	0	0	8	8	1	0	1	0	1	0	0	0	6	4	0	0	1	0	3	1	0	0	2	0	0	0	0	97.6	95.7	98.8	1	8	138152	0	24	0	0	0	1	1	0
81d9e61c1d38389ff0ef7a23be90a662	2008	3.92	56.1	3.81	1	1	1	1	0	0	16	1	0	0	0	1	1	0	0	0	7	0	0	0	0	5	0	0	0	0	3	0	0	0	0	95.1	94.5	94.4	1	6	37864	1	21	1	0	0	5	0	1
5f80b1923785bf09f56b0e09e1c6e9ef	2008	3.53	46	3.58	1	1	0	0	0	0	7	6	0	0	0	0	1	0	0	0	2	0	0	0	0	5	3	0	0	0	0	2	0	0	0	68.4	78.2	80.8	1	3	99077	1	20	0	0	0	3	0	1
789580df3d137b287af0563efee1003a	2008	3.6	56	3.72	0	1	0	0	0	0	11	7	0	0	0	1	0	0	0	0	6	5	0	0	0	4	1	0	0	0	0	1	0	0	0	86.4	88.8	90.5	1	4	86843	0	21	1	0	0	4	1	1
78d35e5d2afeb73906c35ed6632d4e63	2008	3.82	77.5	3.8	1	1	1	1	0	0	21	2	0	0	0	0	2	0	0	0	14	0	0	0	0	5	0	0	0	0	2	0	0	0	0	89	95.7	82.7	1	2	62821	1	23	0	0	0	2	0	1
828b3941a8c98b68a4e3f5899d79782a	2008	3.73	57	3.71	1	1	1	1	0	0	13	5	0	0	0	0	1	0	0	0	3	1	0	0	0	8	0	0	0	0	2	3	0	0	0	92.6	98.1	90.5	1	5	95349	0	23	0	0	0	1	0	1
07b8130ef85c349e859f07a58875bb61	2008	3.68	43.5	3.73	1	1	1	1	0	0	9	5	0	0	0	2	0	0	0	0	1	3	0	0	0	4	2	0	0	0	2	0	0	0	0	95.1	87.9	99.7	1	6	132183	0	21	1	0	0	5	0	0
49cfa50288b091bff492055103bae9bb	2008	4	53	4	0	0	0	0	0	0	17	0	0	0	0	2	0	0	0	0	5	0	0	0	0	7	0	0	0	0	3	0	0	0	0	93	87.9	94.4	1	5	40541	1	21	1	0	0	7	0	0
8b9eadd382a4a5df04e3dfed9b6f1595	2008	3.67	50	3.79	1	1	1	1	0	0	9	7	0	0	0	1	0	0	0	0	3	4	0	0	0	3	3	0	0	0	2	0	0	0	0	87.2	78.2	80.8	1	6	120360	1	20	1	0	0	5	0	0
ad424dbc458969df7f40d304ca7346c1	2008	3.87	58	3.8	1	1	1	1	0	0	15	1	0	0	0	2	0	0	0	0	4	0	0	0	0	7	1	0	0	0	2	0	0	0	0	99.6	98.3	97.5	1	7	88757	1	21	0	0	0	3	0	1
12004062e17b5f07e8c81818bd5ce7b4	2008	3.83	103	3.87	0	0	0	0	0	0	13	5	0	0	0	2	0	0	0	0	2	0	0	0	0	7	5	0	0	0	2	0	0	0	0	90.5	87.9	89	1	0	49735	0	21	1	0	0	3	0	1
5aa8a1e77d0e9b0e9bd33fca86aa5d14	2008	3.84	68	3.87	1	1	1	1	0	0	15	4	0	0	0	3	0	0	0	0	7	1	0	0	0	2	2	0	0	0	3	1	0	0	0	83.3	94.5	67.4	1	4	92621	1	22	0	0	0	8	0	0
f0f6d0faadbefb9fb05c4e2bcdd480f2	2008	3.15	84	3.25	1	1	1	1	0	0	5	13	3	0	0	0	1	0	0	0	5	10	2	0	0	0	2	1	0	0	0	0	0	0	0	93	87.9	89	2	5	96393	1	23	1	0	0	2	1	1
869e2615be4f9ff21e380290f319368b	2008	3.63	49	3.74	1	1	1	1	0	0	9	7	0	0	0	1	2	0	0	0	3	1	0	0	0	4	3	0	0	0	1	1	0	0	0	90.5	94.5	89	1	6	40358	1	21	1	0	0	5	1	0
5bc4d920e41bd068c0b0afd21c5d87f7	2008	3.82	74	3.79	0	1	0	1	0	0	18	4	0	0	0	1	0	0	0	0	8	1	0	0	0	6	2	0	0	0	3	1	0	0	0	98.8	98.3	99.7	1	6	52240	0	20	0	0	0	6	0	1
e9612a5f524c3afddc8275aa233c26fb	2008	3.68	62.7	3.77	0	0	0	0	0	0	12	3	0	0	0	1	0	0	0	0	7	1	0	0	0	3	1	0	0	0	1	1	0	0	0	95.1	98.3	94.4	1	2	98419	0	21	1	0	0	4	0	0
cf479eb33497e690162fa28a62000611	2008	3.72	54	3.69	1	1	1	0	0	0	11	4	0	0	0	1	0	0	0	0	4	0	0	0	0	5	3	0	0	0	1	1	0	0	0	83.3	87.9	80.8	2	6	77749	1	21	0	0	0	1	0	1
9922a85848d958cbffe709f1cedb3477	2008	3.92	66	3.92	0	1	1	1	0	0	23	1	0	0	0	2	0	0	0	0	9	1	0	0	0	8	0	0	0	0	4	0	0	0	0	90.5	87.9	80.8	1	4	32877	0	21	0	0	0	5	0	1
383e80e6742696b04581f086951444d2	2008	3.43	58	3.59	1	1	1	1	0	0	7	7	0	0	0	0	2	0	0	0	3	3	0	0	0	3	1	0	0	0	1	1	0	0	0	87.2	87.9	80.8	1	8	46835	1	21	1	0	0	3	0	0
6e0c5c2db82864c22a136c1325c8d035	2008	3.35	64	3.46	1	1	1	1	0	0	10	8	1	0	0	0	1	1	0	0	8	3	0	0	0	2	2	0	0	0	0	2	0	0	0	68.4	61.4	89	1	5	86937	0	22	1	0	0	1	0	1
312078488fa5ccb5d95a29578cd4f5ad	2008	3.79	45	3.88	1	1	1	1	0	0	11	3	0	0	0	2	1	0	0	0	2	0	0	0	0	6	1	0	0	0	1	1	0	0	0	93	87.9	94.4	2	4	114602	0	20	1	0	0	6	1	0
79c495981fde365b83841e5170ff7104	2008	3.82	59	3.83	1	1	1	1	0	0	17	4	0	0	0	1	0	0	0	0	8	1	0	0	0	4	3	0	0	0	4	0	0	0	0	90.5	94.5	94.4	1	8	55352	0	21	1	0	0	4	0	1
b35829f6d2f55e95e6d25fee5681a27d	2008	3.74	63	3.85	0	0	0	0	0	0	18	3	0	0	0	2	0	0	0	0	9	3	0	0	0	5	0	0	0	0	2	0	0	0	0	94.8	88.8	94.6	1	4	46534	1	22	1	0	0	1	0	0
9082a22f475b9fdf3724b3516c4c0abf	2008	3.53	49	3.7	0	1	0	1	0	0	10	5	1	0	0	1	0	0	0	0	4	1	0	0	0	1	4	1	0	0	4	0	0	0	0	96.7	94.5	97.5	1	3	60791	1	20	0	0	0	1	0	0
1b9fb983c356ab36470cf0226bc7601d	2008	3.76	70	3.78	0	0	0	1	0	0	21	4	0	0	0	1	0	0	0	0	12	1	0	0	0	4	3	0	0	0	4	0	0	0	0	98.6	93.9	97.4	1	8	71881	1	22	1	0	0	2	0	0
6c85eb15a37bf611bff08af0c3dbf1ef	2008	3.84	51	3.85	0	0	1	0	0	0	13	2	0	0	0	2	0	0	0	0	4	1	0	0	0	5	1	0	0	0	2	0	0	0	0	83.3	87.9	80.8	1	8	110137	1	22	1	0	0	5	1	0
5c64136b69883c72761ad9c0a1644a67	2008	3.47	44	3.48	0	0	0	0	0	0	5	8	0	0	0	0	3	0	0	0	0	4	0	0	0	1	1	0	0	0	4	0	0	0	0	90.5	87.9	94.4	1	3	95166	1	20	1	0	0	2	0	0
df8a7a9c1c9369c1abfc84d0c8071dea	2008	3.74	54	3.75	1	0	1	1	0	0	13	6	0	0	0	1	2	0	0	0	4	0	0	0	0	7	2	0	0	0	1	2	0	0	0	95.1	94.5	97.5	1	5	102117	1	21	1	0	0	5	1	0
ae3982f36f11a62a66ef8cb6d4aad51a	2008	3.79	72	3.87	0	0	0	0	0	0	18	4	0	0	0	2	0	0	0	0	2	2	0	0	0	6	2	0	0	0	8	0	0	0	0	99.9	99.8	99.9	1	2	77414	0	20	1	0	0	3	1	0
be3278350ddb77909876a3836eda32bb	2008	4	44	3.93	0	1	0	0	0	0	13	0	0	0	0	5	0	0	0	0	3	0	0	0	0	4	0	0	0	0	1	0	0	0	0	98.8	87.9	99.7	1	5	94916	0	20	0	0	0	2	0	1
505baa8996f0be179170529226318748	2008	3.95	74	3.9	1	1	1	1	0	0	18	1	0	0	0	1	1	0	0	0	4	0	0	0	0	11	0	0	0	0	2	0	0	0	0	90.5	87.9	94.4	1	4	113800	1	20	1	0	0	3	1	1
0efe05df8029739ca2fa8720abcc1dc1	2008	3.91	77	3.84	0	0	0	0	0	0	27	2	0	0	0	2	0	0	0	0	14	0	0	0	0	8	1	0	0	0	3	1	0	0	0	95.1	87.9	94.4	1	2	105027	1	22	0	0	0	5	1	0
52cc5526edebd6cabad2f19e6ae85639	2008	3.91	61	3.94	0	0	0	0	0	0	17	1	0	0	0	2	0	0	0	0	9	1	0	0	0	4	0	0	0	0	2	0	0	0	0	87.2	87.9	89	1	5	42764	0	21	0	0	0	8	0	1
06c7f6be67174be22a8193efb106755c	2008	3.79	55	3.74	1	1	1	1	0	0	13	2	0	0	0	2	1	0	0	0	4	0	0	0	0	5	1	0	0	0	2	0	0	0	0	87.2	87.9	94.4	1	3	79998	1	20	1	0	0	5	0	1
2c46defa1bd08943988e23302570b68f	2008	3.88	56	3.82	0	0	0	0	0	0	16	2	0	0	0	1	0	0	0	0	5	0	0	0	0	8	0	0	0	0	2	2	0	0	0	87.2	87.9	89	1	8	52302	1	21	1	0	0	4	0	0
5f86670f712ad1219915fb5f3a2e2c9c	2008	3.91	50.7	3.95	0	1	0	1	0	0	12	0	0	0	0	1	0	0	0	0	5	0	0	0	0	4	0	0	0	0	2	0	0	0	0	95.1	94.5	97.5	1	6	120360	1	21	1	0	0	10	0	0
29c1a44194294aa769c0dc254be793df	2008	3.98	66	3.88	1	1	0	0	0	0	18	0	0	0	0	3	0	0	0	0	6	0	0	0	0	7	0	0	0	0	2	0	0	0	0	93	94.5	89	1	2	51402	0	21	0	0	0	7	0	1
9738fe692e770eeec8db43d453cc0f3d	2008	3.47	38	3.55	0	0	0	0	0	0	8	9	0	0	0	1	1	0	0	0	0	4	0	0	0	5	3	0	0	0	2	1	0	0	0	83.3	87.9	89	1	2	117295	0	21	1	0	0	2	0	1
ecf574166e0428ed8a3d8e727f9644d3	2008	3.87	41	3.89	1	0	0	0	0	0	9	3	0	0	0	2	0	0	0	0	2	0	0	0	0	2	2	0	0	0	3	1	0	0	0	95.1	98.3	89	1	2	53221	1	22	0	0	0	4	0	0
a3393a8cee012b8d7f21fbba1dac846d	2008	3.71	62	3.72	1	1	0	0	0	0	15	4	0	0	0	0	1	0	0	0	6	2	0	0	0	6	0	0	0	0	3	1	0	0	0	93	94.5	94.4	1	8	65001	1	21	1	0	0	4	0	0
6646961cfb7d2f0ad21f872b3443b43b	2008	3.29	62	3.41	1	0	0	0	0	0	6	11	2	0	0	1	1	0	0	0	2	3	0	0	0	2	5	1	0	0	1	2	1	0	0	87.2	94.5	80.8	1	8	132953	0	21	0	0	0	3	1	1
545f621bacd65b51b63cd3bf30ee31d3	2008	4	77	3.99	0	0	0	0	0	0	24	0	0	0	0	4	0	0	0	0	8	0	0	0	0	8	0	0	0	0	4	0	0	0	0	95.1	94.5	97.5	1	2	125355	1	22	1	0	0	5	0	0
b245f7542e678c14e81cd52b9bb96aff	2008	3.92	66	3.86	1	1	1	0	0	0	17	1	0	0	0	4	0	0	0	0	5	0	0	0	0	6	0	0	0	0	2	1	0	0	0	95.1	87.9	99.7	1	4	126204	0	21	0	0	0	3	0	0
d93b207130a77df60bc30d201652725e	2008	3.78	62	3.81	1	0	1	1	0	0	16	4	0	0	0	2	1	0	0	0	7	0	0	0	0	4	2	0	0	0	3	1	0	0	0	99.6	99.8	97.5	1	6	69446	0	20	1	0	0	3	0	0
82967d60a3ce0f12adee466d7001bdb1	2008	3.81	56	3.83	0	1	0	1	0	0	11	3	0	0	0	1	0	0	0	0	4	3	0	0	0	4	0	0	0	0	2	0	0	0	0	90.5	98.3	89	1	3	177857	1	21	1	0	0	4	0	1
44f4e81d24deddafef62529f7567f3ae	2008	3.8	63	3.81	1	1	1	1	0	0	18	3	0	0	0	1	0	0	0	0	11	2	0	0	0	4	1	0	0	0	2	0	0	0	0	97.9	98.3	97.5	1	8	55352	0	21	1	0	0	5	0	0
2b2048266869f29c4178faaac3b4f121	2008	4	66	3.98	0	1	0	0	0	0	18	0	0	0	0	1	0	0	0	0	7	0	0	0	0	8	0	0	0	0	2	0	0	0	0	96.7	99.8	89	1	5	38624	0	20	0	0	0	4	0	1
cb9317db79b99ee5929f26b017eabe7b	2008	3.69	48	3.65	0	1	0	0	0	0	8	4	0	0	0	0	1	0	0	0	1	1	0	0	0	5	2	0	0	0	2	0	0	0	0	93	94.5	94.4	1	2	101523	0	21	1	0	0	2	0	1
e21bb100eea3bcf43b8f567fe74525e5	2008	3.6	64	3.62	0	0	0	0	0	0	13	8	0	0	0	3	0	0	0	0	2	0	0	0	0	7	6	0	0	0	1	2	0	0	0	87.2	78.2	89	1	8	22376	1	20	1	0	0	2	0	1
fa4be341606eedacb0182377ff008c2e	2008	3.71	38	3.79	1	1	1	1	0	0	9	3	0	0	0	0	0	0	0	0	3	1	0	0	0	4	2	0	0	0	2	0	0	0	0	98.8	99.8	99.7	1	8	141241	0	21	1	0	0	3	1	0
8821bd749aa82a0386a5f42824b66434	2008	3.64	57	3.73	0	0	0	0	0	0	15	4	1	0	0	3	1	1	0	0	3	1	0	0	0	5	1	0	0	0	4	1	0	0	0	82.3	88.8	80.9	1	2	53821	0	24	0	0	0	5	0	1
4c874758d272804436b63f31063f2994	2008	3.95	62	3.97	1	1	1	1	0	0	21	0	0	0	0	2	0	0	0	0	12	0	0	0	0	5	0	0	0	0	2	0	0	0	0	93	94.5	89	1	4	53342	1	23	0	0	0	4	0	0
cfa32694fe3fc931438876720ef55641	2008	3.98	58	3.97	0	0	0	0	0	0	16	0	0	0	0	4	0	0	0	0	3	0	0	0	0	5	0	0	0	0	4	0	0	0	0	96.7	98.3	89	1	6	68009	0	20	1	0	0	6	0	1
bb9c1383d682a17e97a58aa8f9279c96	2008	3.79	87	3.79	0	0	0	0	0	0	24	6	0	0	0	3	0	0	0	0	13	2	0	0	0	8	2	0	0	0	0	2	0	0	0	68.4	87.9	54.5	1	3	56020	1	21	0	1	0	3	0	1
0eb7dd7c759a50ff2c56162ea0e950d3	2008	3.98	50	3.96	0	0	0	0	0	0	13	0	0	0	0	1	0	0	0	0	5	0	0	0	0	5	0	0	0	0	2	0	0	0	0	90.5	94.5	80.8	1	3	104177	1	20	1	0	0	2	0	1
509cbefa5417329124f1386164eb34c3	2008	3.93	76	3.82	1	1	0	0	0	0	18	1	0	0	0	4	0	0	0	0	2	0	0	0	0	9	1	0	0	0	3	0	0	0	0	99.8	99.8	99.9	1	2	105187	0	24	1	0	0	3	0	1
f24dfb20ebdaea3c3e6def4558b75b97	2008	3.76	58	3.82	1	1	1	1	0	0	13	3	0	0	0	1	1	0	0	0	2	0	0	0	0	9	1	0	0	0	1	1	0	0	0	87.2	98.3	54.5	1	6	53862	1	21	0	0	0	1	0	0
ad5e68c862158a7904835c9e66ae7790	2008	3.85	80	3.87	1	1	1	1	0	0	17	3	0	0	0	1	1	0	0	0	11	1	0	0	0	3	1	0	0	0	2	0	0	0	0	89.9	76.8	94.6	1	4	95269	1	22	1	0	0	2	0	1
79bf9356716d6eb2e010bc4b045d227e	2008	3.77	45.5	3.89	0	1	0	1	0	0	12	2	0	0	0	1	1	0	0	0	3	0	0	0	0	7	0	0	0	0	1	1	0	0	0	83.3	87.9	80.8	1	8	108286	1	22	1	0	0	3	0	1
5db4322c636e1cfe463686702dc2e84d	2008	3.85	103	3.89	0	1	1	1	0	0	29	5	0	0	0	3	0	0	0	0	13	4	0	0	0	10	0	0	0	0	3	1	0	0	0	95.1	87.9	94.4	1	3	68791	0	20	0	0	0	2	0	0
8d330ec87dac32d586e2db78e3b62d21	2008	3.85	78	3.87	1	1	1	1	0	0	19	2	0	0	0	6	0	0	0	0	7	1	0	0	0	5	0	0	0	0	1	1	0	0	0	98.8	99.8	94.4	1	5	111156	0	21	0	0	0	2	0	0
ea5124ca54a7f3ae94444ab1392c083d	2008	3.44	60	3.54	0	0	1	1	0	0	10	9	0	0	0	2	0	0	0	0	2	4	0	0	0	2	5	0	0	0	4	0	0	0	0	79	87.9	67.4	1	3	38550	1	22	1	0	0	4	0	0
29122fd1bbf9ffaf4d9772595ab16e65	2008	3.09	36	3.57	1	1	0	0	0	0	0	7	1	0	0	0	1	0	0	0	0	2	0	0	0	0	3	0	0	0	0	1	1	0	0	79	78.2	80.8	1	8	143667	1	22	1	0	0	2	0	1
48ee749cb8157d24a8604f3147b96a10	2008	3.65	68	3.7	1	1	1	1	0	0	12	4	1	0	0	1	0	1	0	0	8	1	0	0	0	0	3	0	0	0	3	0	0	0	0	96.7	98.3	89	1	4	101722	0	21	1	0	0	1	0	0
4348fbe8e09925eeb229e0dc1d469e57	2008	3.69	68	3.84	0	0	0	0	0	0	13	0	0	0	0	1	0	0	0	0	6	0	0	0	0	5	0	0	0	0	1	0	0	0	0	97.9	98.3	97.5	1	8	121386	0	21	0	0	0	2	0	1
cc8840f59b2ab4374d21ec47ead3f50b	2008	2.86	62.4	3.1	1	1	1	1	0	0	4	12	4	0	0	0	0	2	0	0	3	5	1	0	0	1	5	1	0	0	0	2	0	0	0	68.4	61.4	67.4	1	4	202067	1	21	1	0	0	2	0	1
831b593ab7409ba1e3ade88c57cb05ea	2008	3.79	75	3.79	1	1	1	1	0	0	22	5	0	0	0	3	1	0	0	0	12	3	0	0	0	5	1	0	0	0	2	0	0	0	0	87.2	78.2	89	1	2	81317	1	26	0	0	0	5	0	1
19f87de0bdbeef05403230e8a1adf4bf	2008	3.98	61	3.98	1	0	0	0	0	0	17	0	0	0	0	3	0	0	0	0	2	0	0	0	0	10	0	0	0	0	2	0	0	0	0	93	98.3	89	1	8	69836	1	20	0	0	0	6	0	1
134ac0adc86dfef12ab998710b7f7e5c	2008	3.42	48	3.59	0	0	0	0	0	0	6	5	1	0	0	0	2	0	0	0	4	0	1	0	0	1	2	0	0	0	1	1	0	0	0	62.5	61.4	67.4	1	2	27911	1	21	1	1	0	4	1	0
deea6f1c3e3c92822007dd47c7b00de4	2008	3.96	56	3.88	0	1	0	1	0	0	14	0	0	0	0	3	0	0	0	0	5	0	0	0	0	4	0	0	0	0	2	0	0	0	0	87.2	87.9	89	1	5	79880	0	21	0	0	0	5	0	0
41217caacde99a49881e80972f2853bd	2008	3.73	55	3.71	1	1	1	1	0	0	13	4	0	0	0	3	0	0	0	0	1	3	0	0	0	7	1	0	0	0	2	0	0	0	0	68.4	87.9	54.5	1	5	141084	1	21	1	0	0	3	0	1
e61217fef02de6617703163b90804be8	2008	3.71	56	3.67	1	0	0	0	0	0	10	3	0	0	0	2	0	0	0	0	1	1	0	0	0	5	2	0	0	0	2	0	0	0	0	95.1	87.9	94.4	1	8	69803	0	21	0	0	0	1	1	0
293fa1c36f032fda6b31dcf30ff845d9	2008	3.83	84	3.74	0	1	0	0	0	0	21	2	0	0	0	3	0	0	0	0	1	1	0	0	0	15	1	0	0	0	2	0	0	0	0	94.8	99.7	80.9	1	3	69836	0	21	0	0	0	2	1	1
7cee129940361a99aec5749f400db3d4	2008	3.79	75	3.86	0	0	0	0	0	0	22	4	0	0	0	2	1	0	0	0	7	2	0	0	0	9	1	0	0	0	4	0	0	0	0	89.9	98.1	97.4	1	3	67953	1	21	0	0	0	2	1	1
5f9a114a19042f76f185f413b63864c6	2008	3.72	65	3.72	0	0	0	0	0	0	13	4	0	0	0	2	0	0	0	0	7	0	0	0	0	3	3	0	0	0	1	1	0	0	0	80.5	91.6	69.9	2	2	59406	1	24	0	0	0	1	0	0
014a95bef89fcb3c42384c04698505c1	2008	3.73	57	3.84	1	1	1	1	0	0	15	4	1	0	0	1	0	0	0	0	7	2	1	0	0	3	2	0	0	0	4	0	0	0	0	95.1	98.3	89	1	3	107564	0	22	1	0	0	5	0	0
c10175923f0249b69064a08d27fd2c79	2008	3.44	40	3.58	0	0	0	0	0	0	5	5	0	0	0	2	0	0	0	0	2	0	0	0	0	1	3	0	0	0	0	2	0	0	0	83.3	78.2	80.8	1	12	68127	1	21	1	0	0	3	0	1
00f7429e4cd716f7ffa2f53880bf18d9	2008	3.32	44.7	3.27	0	1	0	1	0	0	5	6	0	0	0	0	1	0	0	0	2	2	0	0	0	0	3	0	0	0	3	0	0	0	0	98.8	98.3	94.4	1	6	105002	0	20	1	0	0	1	0	1
918abb7322fb7abf8e19b2d48fcbab74	2008	4	80	3.93	0	0	0	0	0	0	20	0	0	0	0	3	0	0	0	0	11	0	0	0	0	4	0	0	0	0	2	0	0	0	0	95.1	94.5	94.4	1	4	108723	1	22	1	0	0	3	0	0
72ef16aefd75a777a472d848a8320845	2008	3.8	66	3.83	1	1	1	1	0	0	14	4	0	0	0	5	1	0	0	0	1	1	0	0	0	6	2	0	0	0	2	0	0	0	0	97.9	94.5	99.7	1	6	78414	0	20	0	0	0	3	0	0
a60ce3cebc00e41272c27eaac6f18d66	2008	3.73	66	3.76	1	1	0	1	0	0	18	4	0	0	0	0	0	0	0	0	9	1	0	0	0	7	1	0	0	0	2	2	0	0	0	79	78.2	89	2	2	80228	0	21	0	0	0	4	0	1
87d2fd998a51d9a30c2c6c769b4ef441	2008	3.95	46.3	3.94	1	1	1	1	0	0	15	1	0	0	0	0	1	0	0	0	3	0	0	0	0	9	0	0	0	0	3	0	0	0	0	93	94.5	97.5	1	2	51040	0	21	0	0	0	3	0	1
ceb7ece4d9727a591b1b7b6d4a491107	2008	3.68	59	3.69	1	1	1	1	0	0	14	5	0	0	0	1	0	0	0	0	4	4	0	0	0	7	1	0	0	0	2	0	0	0	0	95.1	99.8	89	1	1	34970	1	21	1	0	0	2	0	0
db9fb78e3b23a2d8266d682e02cc8937	2008	3.66	55.2	3.73	0	0	0	0	0	0	10	3	0	0	0	1	0	0	0	0	3	2	0	0	0	3	1	0	0	0	3	0	0	0	0	95.1	94.5	97.5	1	4	76038	0	20	1	0	0	3	0	1
7eb31bc5a0a38a754315f3dc15338e9b	2008	3.56	47	3.61	0	1	1	0	0	0	7	8	0	0	0	1	1	0	0	0	1	2	0	0	0	3	5	0	0	0	2	0	0	0	0	96.7	87.9	99.7	1	8	127418	0	21	1	0	0	2	0	0
8da7d2a98a9c6db453c9f3042d4277d0	2008	3.45	80	3.48	1	1	1	1	0	0	9	11	0	0	0	0	1	0	0	0	8	5	0	0	0	1	3	0	0	0	0	2	0	0	0	74	94.5	39.5	2	2	57300	1	23	1	0	0	1	0	1
a1eebc870402e070d948f65eb3e1afbd	2008	3.75	80.4	3.78	1	1	0	0	0	0	18	4	0	0	0	2	2	0	0	0	10	1	0	0	0	5	0	0	0	0	1	1	0	0	0	95.1	98.3	80.8	1	2	54703	0	23	1	0	0	2	0	0
85037937818a410cc7cce8ac981c4df7	2008	3.83	66	3.83	0	1	1	1	0	0	21	2	0	0	0	2	0	0	0	0	11	1	0	0	0	6	1	0	0	0	2	0	0	0	0	95.1	98.3	94.4	1	4	107766	0	21	0	0	0	1	0	1
693e89f3addc72ac3bc23fac83bb9d77	2008	3.73	60	3.71	0	1	0	0	0	0	13	2	0	0	0	2	0	0	0	0	5	2	0	0	0	4	0	0	0	0	2	0	0	0	0	97.9	99.8	97.5	1	0	68127	1	20	1	1	0	4	0	1
fcd6d9451800dc34d748a139578aa160	2008	3.9	53	3.88	1	1	1	1	0	0	16	1	0	0	0	1	0	0	0	0	6	1	0	0	0	6	0	0	0	0	3	0	0	0	0	93	94.5	94.4	1	2	92114	0	21	1	0	0	2	0	1
e6499bcda119e933603508db60d6b48f	2008	3.57	54.9	3.61	0	1	0	1	0	0	12	5	0	0	0	1	1	0	0	0	4	1	0	0	0	3	3	0	0	0	4	0	0	0	0	93	87.9	89	1	8	93125	1	21	1	0	0	4	0	0
4ce1e30d0faab70897c4d626e0ee5cf3	2008	3.83	68	3.8	1	1	1	1	0	0	15	1	0	0	0	2	0	0	0	0	3	1	0	0	0	8	0	0	0	0	2	0	0	0	0	90.5	98.3	67.4	1	5	78979	1	21	0	0	0	1	0	1
030a1ab9ec190b72a944427e87f79f2d	2008	3.92	74	3.9	0	0	0	0	0	0	19	1	0	0	0	1	0	0	0	0	9	0	0	0	0	7	1	0	0	0	2	0	0	0	0	96.7	94.5	97.5	1	4	95269	1	21	0	0	0	1	1	0
84ea1887456301808add946ad0a04f80	2008	3.78	70	3.73	1	1	1	1	0	0	16	3	0	0	0	1	0	0	0	0	6	2	0	0	0	8	0	0	0	0	1	1	0	0	0	90.5	94.5	94.4	1	2	114602	0	21	0	0	0	2	1	1
650b89ca7bddf5b1928b21a7f68f04a5	2008	3.92	55	3.94	0	0	0	0	0	0	18	1	0	0	0	2	0	0	0	0	9	1	0	0	0	5	0	0	0	0	2	0	0	0	0	98.8	98.3	97.5	1	2	112114	1	20	1	0	0	4	1	0
4aa1e92f16a98e8305dc3eac49bed12b	2008	3.64	54	3.83	0	0	0	0	0	0	11	4	0	0	0	1	0	0	0	0	4	0	0	0	0	6	2	0	0	0	0	2	0	0	0	83.3	78.2	89	1	5	39421	1	21	0	0	0	3	0	1
cf4a0b97e471a73b8a90fd38a8fe62d8	2008	3.63	78	3.6	0	0	0	0	0	0	11	7	0	0	0	0	0	0	0	0	5	2	0	0	0	5	5	0	0	0	1	0	0	0	0	99.8	98.7	99.7	1	7	125355	0	22	1	0	0	1	0	1
2ea27956df7be2ce8484c66416a95f44	2008	3.91	84	3.92	0	0	0	0	0	0	22	1	0	0	0	1	0	0	0	0	12	0	0	0	0	7	1	0	0	0	2	0	0	0	0	96.5	93.9	97.4	1	2	55001	0	21	0	0	0	1	1	0
9ec51cfe0b2a967a1a584f08f20e8eca	2009	3.65	55	3.73	0	1	0	1	0	0	11	6	0	0	0	2	0	0	0	0	5	2	0	0	0	3	3	0	0	0	1	1	0	0	0	93.6	87.8	89.2	2	4	105579	1	21	1	0	0	3	0	1
4859483e816998c1f938d89e9c526b0a	2009	3.99	46	3.99	0	0	0	0	0	0	13	0	0	0	0	1	0	0	0	0	2	0	0	0	0	8	0	0	0	0	2	0	0	0	0	91.1	94.8	89.2	1	2	78414	0	22	0	0	0	3	0	0
b9a41fff49b59550c3fd17735a2d4a0e	2009	3.95	39	3.98	1	1	1	1	0	0	15	1	0	0	0	0	1	0	0	0	4	0	0	0	0	8	0	0	0	0	3	0	0	0	0	87.9	75.8	94.5	1	3	47353	0	21	0	0	0	2	0	0
eb6e1c934f0d809aa30d80f94ad793c4	2009	3.66	69	3.7	0	0	0	0	0	0	19	9	0	0	0	1	1	0	0	0	8	2	0	0	0	8	4	0	0	0	2	2	0	0	0	95.1	94.5	94.4	1	3	97107	1	20	0	0	0	4	1	0
72775d187828b88bc01be424374ef8a0	2009	3.87	60	3.84	1	1	1	1	0	0	13	2	0	0	0	3	0	0	0	0	5	0	0	0	0	3	2	0	0	0	2	0	0	0	0	98.3	98.1	99.6	1	2	105002	0	20	1	0	0	4	0	0
fd748dd30b6938304b8e159f68326d12	2009	3.8	78	3.87	0	1	0	1	0	0	17	3	0	0	0	2	0	0	0	0	8	3	0	0	0	5	0	0	0	0	2	0	0	0	0	91.1	57.6	99.6	2	6	99089	1	22	0	0	0	8	0	1
4ac46d53b25df773457b97c66017be6a	2009	3.83	100	3.81	1	1	1	0	0	0	22	3	0	0	0	1	0	0	0	0	2	0	0	0	0	18	2	0	0	0	1	1	0	0	0	87.9	75.8	94.5	2	3	72611	0	23	0	0	0	3	0	1
ebf0b9e9fbdfec54f08a0c0ff3aac3e0	2009	3.77	64	3.83	1	1	1	1	0	0	19	5	0	0	0	2	0	0	0	0	8	2	0	0	0	5	3	0	0	0	4	0	0	0	0	93.6	99.7	80.3	1	8	95477	1	20	0	0	0	6	0	0
3c521fd09d46a35c6307e4b8a04567e6	2009	3.71	44	3.7	1	1	0	1	0	0	10	4	1	0	0	0	0	0	0	0	3	1	0	0	0	5	3	1	0	0	2	0	0	0	0	91.1	87.8	94.5	1	2	32447	0	21	0	0	0	3	0	0
5cff907ce7a3a9d96c87000eadf4ab39	2009	3.84	68	3.89	1	1	1	1	0	0	19	3	0	0	0	3	0	0	0	0	9	1	0	0	0	5	2	0	0	0	2	0	0	0	0	95.6	87.8	89.2	1	2	51164	0	21	0	0	0	2	0	0
1442f61d010b4da9de59faf26b36aba7	2009	3.47	59.1	3.59	0	0	0	0	0	0	13	5	2	0	0	1	1	1	0	0	6	1	0	0	0	3	3	1	0	0	3	0	0	0	0	83.3	87.9	80.8	1	4	59205	1	24	1	1	0	2	1	1
10894ee6f33078fee81479eeca2f0e56	2009	2.9	42	3.21	0	1	0	1	0	0	1	9	3	0	0	0	1	1	0	0	0	1	1	0	0	1	5	1	0	0	0	2	0	0	0	43.7	57.6	55.5	1	1	67869	1	26	1	1	0	2	1	0
b8cf6462ce32071ba37b7e209661581d	2009	3.76	64	3.82	0	0	0	0	0	0	19	6	0	0	0	1	1	0	0	0	7	4	0	0	0	7	1	0	0	0	4	0	0	0	0	84	75.8	89.2	1	2	77707	0	21	0	0	0	2	0	0
2f6fd61682708fd6e2b379d7e73d1996	2009	3.95	63	3.92	1	1	1	0	0	0	26	1	0	0	0	3	0	0	0	0	11	1	0	0	0	8	0	0	0	0	4	0	0	0	0	74	87.9	54.5	1	2	47883	0	21	0	0	0	4	0	1
97a94af2a1d945e59731ada713ba69ed	2009	3.41	83	3.6	1	0	0	0	0	0	13	10	2	0	0	3	1	0	0	0	7	6	1	0	0	2	2	1	0	0	1	1	0	0	0	91.1	87.8	94.5	2	6	105624	1	24	0	0	0	3	0	1
6786f3ceb91584d9564f72e8c920d855	2009	3.28	58	3.45	1	1	1	1	0	0	5	14	0	0	0	0	4	0	0	0	0	3	0	0	0	3	7	0	0	0	2	0	0	0	0	79.4	57.6	67.6	1	2	79072	0	20	1	0	0	4	0	1
57af25b66158dff1c4aedda666b521a7	2009	3.72	75	3.82	1	1	0	1	0	0	16	5	0	0	0	0	0	0	0	0	12	2	0	0	0	3	2	0	0	0	1	1	0	0	0	68.4	78.2	80.8	1	3	24943	0	21	1	0	0	3	0	1
de12fc8602266f4ba27f160f57fcd13b	2009	3.89	54	3.92	1	1	1	1	0	0	13	2	0	0	0	2	0	0	0	0	1	1	0	0	0	8	1	0	0	0	2	0	0	0	0	87.9	75.8	94.5	1	2	37030	1	20	0	0	0	5	0	0
5a4f10551183a3e97aefc1ea441c9b71	2009	3.75	64	3.73	0	0	0	0	0	0	12	4	0	0	0	3	0	0	0	0	5	2	0	0	0	3	1	0	0	0	1	1	0	0	0	87.9	94.8	80.3	1	7	123324	0	21	0	0	0	3	0	1
9117cc27bd0164ecfc1ff432d44d98a6	2009	3.45	62.5	3.52	1	1	1	1	0	0	10	7	1	0	0	0	0	1	0	0	5	4	0	0	0	4	2	0	0	0	1	1	0	0	0	87.9	87.8	94.5	2	2	96705	1	22	1	0	0	5	0	0
f8875023d5166dba9f784241d2b83bf4	2009	3.88	56	3.81	1	1	0	1	0	0	14	2	0	0	0	3	0	0	0	0	5	1	0	0	0	4	1	0	0	0	2	0	0	0	0	99	99.9	99.6	1	4	78448	0	22	0	0	0	3	0	1
adf63c88114d383baa9917594a680f1b	2009	4	55	3.95	1	1	0	0	0	0	16	0	0	0	0	2	0	0	0	0	6	0	0	0	0	6	0	0	0	0	2	0	0	0	0	97.2	99.7	89.2	1	3	138566	1	20	0	0	0	5	1	1
cfb985754a032e656dc7d93bc52783a8	2009	3.93	60	3.96	1	1	1	1	0	0	21	1	0	0	0	2	1	0	0	0	10	0	0	0	0	5	0	0	0	0	4	0	0	0	0	90.5	94.5	94.4	1	2	75696	1	21	0	0	0	6	0	1
956e0d0c0a2325257ac1fd66b433355a	2009	3.93	50	3.95	1	1	1	1	0	0	12	1	0	0	0	0	1	0	0	0	2	0	0	0	0	8	0	0	0	0	2	0	0	0	0	91.1	94.8	89.2	1	3	43065	1	21	0	0	0	2	0	0
8d1df72122af9423825a53cc865f1144	2009	3.8	67	3.87	1	1	1	1	0	0	20	3	0	0	0	3	0	0	0	0	8	1	0	0	0	6	1	0	0	0	3	1	0	0	0	96.7	99.8	94.4	1	6	31841	1	21	0	0	0	2	0	0
2d0c0c33d848bd4d1089b34adb2a0412	2009	3.52	58	3.64	1	1	1	0	0	0	12	7	0	0	0	0	3	0	0	0	4	2	0	0	0	5	1	0	0	0	3	1	0	0	0	93.6	94.8	94.5	1	8	144652	0	21	0	0	0	1	0	1
2795ddd446da19b8c1f70aa3b30fe72a	2009	3.99	76.4	3.92	1	1	0	0	0	0	25	0	0	0	0	5	0	0	0	0	6	0	0	0	0	11	0	0	0	0	3	0	0	0	0	99.6	99.8	99.9	1	7	81315	0	21	0	0	0	2	0	0
0a8ed4e443f1aaee60f4c9920438f41d	2009	3.84	79	3.75	1	1	1	1	0	0	27	4	0	0	0	3	1	0	0	0	6	1	0	0	0	14	2	0	0	0	4	0	0	0	0	56.1	57.6	80.3	1	2	62609	0	21	0	1	0	4	0	1
70151fc3dbc720f82482262e178f6378	2009	3.91	68.5	3.88	1	0	0	0	0	0	21	0	0	0	0	2	0	0	0	0	4	0	0	0	0	12	0	0	0	0	3	0	0	0	0	98.3	94.8	99.6	1	4	35964	1	21	0	0	0	4	0	0
45f7436cf7ab5d8bd969c5e68bebbb5e	2009	3.61	64	3.7	1	1	1	1	0	0	15	5	0	0	0	0	0	0	0	0	7	2	0	0	0	4	3	0	0	0	4	0	0	0	0	91.1	94.8	89.2	2	5	58703	0	21	1	0	0	4	0	0
75f523d1cf28def7f59fadde38eefcb2	2009	3.64	51.3	3.71	1	1	0	1	0	0	14	5	0	0	0	1	0	0	0	0	6	2	0	0	0	5	2	0	0	0	2	1	0	0	0	95.6	87.8	98.1	1	7	111084	1	21	1	0	0	7	0	0
6b5362b89d6b514ccf99515d52fc0757	2009	3.84	40	3.72	0	1	0	0	1	0	9	1	0	0	0	2	0	0	0	0	2	0	0	0	0	2	0	0	0	0	3	1	0	0	0	87.9	87.8	80.3	1	6	80153	0	24	0	0	0	5	0	0
07d92fdc7a20d3f6b6834c2539c6d185	2009	3.61	52.5	3.74	0	1	0	1	0	0	9	4	0	0	0	1	0	0	0	0	4	2	0	0	0	2	2	0	0	0	2	0	0	0	0	95.6	98.1	89.2	1	8	87412	1	20	1	0	0	4	0	1
8acf242e07d0813c6f6f75c631d75a67	2009	3.8	66	3.68	1	1	1	1	0	0	16	2	0	0	0	0	1	0	0	0	8	1	0	0	0	6	0	0	0	0	2	0	0	0	0	84	87.8	67.6	1	4	96760	0	21	1	0	0	1	0	0
2f436e64c6e93836e27c41ef2da7e967	2009	3.76	75	3.8	1	0	0	0	0	0	18	3	0	0	0	2	1	0	0	0	8	1	0	0	0	5	1	0	0	0	3	0	0	0	0	93.6	87.8	80.3	1	5	84969	0	21	0	0	0	3	0	1
2e8726d86f18d49916c54d526634cf08	2009	3.76	50	3.74	1	1	0	0	0	0	15	1	0	0	0	1	0	0	0	0	3	0	0	0	0	8	0	0	0	0	3	1	0	0	0	93.6	87.8	94.5	1	4	114005	1	20	1	0	0	1	0	0
597f160f7f1b23247139c6da817423e2	2009	3.93	100	3.88	1	0	0	0	0	0	36	2	0	0	0	5	0	0	0	0	15	2	0	0	0	12	0	0	0	0	4	0	0	0	0	68.5	75.8	89.2	1	2	43065	0	22	0	0	0	4	0	0
855cffee854ddc6b399e4467e3c698ba	2009	3.5	66	3.58	1	1	1	1	0	0	13	6	2	0	0	1	1	0	0	0	6	1	0	0	0	4	2	2	0	0	2	2	0	0	0	95.6	94.8	94.5	1	8	82516	0	21	0	0	0	2	0	0
32e2d33800973809bfb9608a8085bb8f	2009	3.62	53	3.71	0	0	0	0	0	0	9	5	0	0	0	1	0	0	0	0	5	2	0	0	0	3	1	0	0	0	0	2	0	0	0	74.2	57.6	80.3	1	8	96536	1	21	1	0	0	2	0	0
4028901682493053e153eb49ab30d556	2009	3.81	99	3.73	1	1	0	0	0	0	30	4	1	0	0	3	1	0	0	0	3	2	0	0	0	20	1	1	0	0	4	0	0	0	0	95.6	87.8	99.6	1	2	68135	0	21	0	0	0	2	0	0
42c11c22dd7173da3ed86c2b4802d3aa	2009	3.68	89	3.71	1	0	1	1	0	0	21	8	0	0	0	2	2	0	0	0	12	0	0	0	0	6	3	0	0	0	1	3	0	0	0	95.1	94.5	94.4	1	2	55590	1	22	0	0	0	6	0	0
72a2d4b3a3673180a4054027e3281877	2009	3.5	54	3.55	1	1	1	1	0	0	14	8	1	0	0	0	1	0	0	0	9	1	0	0	0	3	5	0	0	0	2	1	1	0	0	93.6	94.8	94.5	1	6	104687	0	21	1	0	0	5	0	0
0189272fe72bbf8346fe1c6ffbd4c6b1	2009	3.83	61	3.86	0	0	0	0	0	0	19	1	0	0	0	2	0	0	0	0	2	1	0	0	0	13	0	0	0	0	2	0	0	0	0	91.1	94.8	89.2	1	3	59846	0	22	0	0	0	3	0	1
74e20bbc03d48c977e73e9b9c332139e	2009	3.87	63	3.89	1	1	1	0	0	0	21	3	0	0	0	3	0	0	0	0	7	2	0	0	0	7	1	0	0	0	4	0	0	0	0	84	75.8	89.2	2	8	86178	1	21	0	0	0	6	0	0
3ab7adb32d693feb2440037c66a0aa95	2009	3.38	52	3.65	0	0	0	0	1	0	9	6	1	0	0	2	0	1	0	0	1	4	0	0	0	4	1	0	0	0	2	1	0	0	0	93.6	99.7	80.3	1	8	65001	1	26	1	0	1	4	1	0
fc6297412896cf00cb9988e1bf72d8a0	2009	3.83	43	3.84	0	0	0	0	0	0	13	1	0	0	0	2	0	0	0	0	2	1	0	0	0	7	0	0	0	0	2	0	0	0	0	93	99.8	89	1	4	111084	0	20	1	0	0	5	0	0
6d190965974ab3e310878fc7b04fc4b4	2009	3.86	44.1	3.89	0	1	1	1	0	0	13	1	0	0	0	1	1	0	0	0	3	0	0	0	0	7	0	0	0	0	2	0	0	0	0	90.5	94.5	89	1	8	22376	1	21	1	0	0	1	1	1
ca6b5c6e1c1cd86988260223d8623c5c	2009	3.42	60	3.63	1	0	0	0	0	0	9	9	1	0	0	1	0	0	0	0	1	3	1	0	0	5	4	0	0	0	2	2	0	0	0	93	94.5	89	1	5	107495	0	22	1	0	0	1	0	0
84b0924a7ba884fd519d2c4d305bc7fa	2009	3.83	68	3.82	1	1	0	0	0	0	27	2	0	0	0	2	0	0	0	0	8	0	0	0	0	13	2	0	0	0	4	0	0	0	0	87.9	75.8	94.5	1	3	56060	0	21	0	0	0	4	0	0
410cbae9a344f175423e6b1973945738	2009	3.38	76	3.52	1	1	1	1	0	0	8	10	1	0	0	0	1	1	0	0	7	3	0	0	0	0	5	0	0	0	1	1	0	0	0	87.2	87.9	80.8	1	8	105187	1	23	1	0	0	2	0	1
db63a1174609c2a690afecc7db6b279b	2009	3.79	80	3.78	0	1	0	1	0	0	22	5	1	0	0	0	1	0	0	0	14	3	0	0	0	7	0	1	0	0	1	1	0	0	0	97.7	98.1	94.6	1	2	86149	0	23	0	0	0	3	0	0
415ff2042c0c863419f83793f4603931	2009	3.78	54	3.83	0	1	0	1	0	0	14	2	0	0	0	2	0	0	0	0	7	0	0	0	0	4	1	0	0	0	1	1	0	0	0	87.9	40.8	99.6	1	8	99808	1	20	0	0	0	3	1	0
55b86c67fb24c8e3e313d61843db7af5	2009	3.78	53	3.77	1	1	1	1	0	0	13	3	0	0	0	1	0	0	0	0	8	0	0	0	0	3	2	0	0	0	1	1	0	0	0	93.6	94.8	89.2	1	8	85039	1	22	1	0	0	3	0	0
ed63a9ff8654f5fb88e43816c7a01887	2009	3.74	73.5	3.77	1	1	1	1	0	0	19	5	0	0	0	3	0	0	0	0	9	2	0	0	0	4	2	0	0	0	3	1	0	0	0	87.2	78.2	80.8	1	2	101956	1	21	0	0	0	6	0	1
85f54874ee15dad44c9326e93cf78cdf	2009	3.08	64	3.16	0	1	1	0	0	0	2	11	2	0	0	0	3	0	0	0	0	2	0	0	0	2	4	2	0	0	0	2	0	0	0	69.6	79.7	80.8	2	6	138566	1	26	1	0	0	1	0	0
89ec83b591ec8accc71aad7690331cc3	2009	3.83	57	3.86	1	0	1	1	0	0	17	6	0	0	0	2	0	0	0	0	7	1	0	0	0	5	4	0	0	0	3	1	0	0	0	98.3	99.7	94.5	1	2	70801	0	21	0	0	0	3	0	0
f197fc6b4b1eb5930b95068c49bdc3c2	2009	3.83	86	3.78	1	1	1	1	0	0	22	4	0	0	0	4	1	0	0	0	8	2	0	0	0	8	1	0	0	0	2	0	0	0	0	87.9	87.8	89.2	1	2	65388	1	21	0	0	0	5	0	0
41f4dadda73da643d1bafd96340d80ab	2009	3.28	44	3.56	1	1	1	1	0	0	5	6	1	0	0	0	1	0	0	0	1	2	0	0	0	2	3	1	0	0	2	0	0	0	0	90.5	94.5	94.4	2	6	175217	1	21	0	0	0	2	0	1
97ce6ed7d141183c6f4b2c3e7bbceb4c	2009	3.85	98	3.85	1	1	1	1	0	0	27	2	2	0	0	14	1	0	0	0	5	1	2	0	0	5	0	0	0	0	3	0	0	0	0	84	87.8	89.2	1	2	102524	0	23	1	0	0	3	1	1
56b60e6b122f696a79031cec4f753e9e	2009	3.79	65	3.75	1	1	1	1	0	0	15	3	0	0	0	1	1	0	0	0	1	1	0	0	0	11	1	0	0	0	2	0	0	0	0	91.1	87.8	89.2	1	1	102422	1	20	0	0	0	1	0	1
447fd6e4efe3250491e116020a27f7fd	2009	3.48	56	3.55	0	0	0	0	0	0	7	7	0	0	0	0	1	0	0	0	4	3	0	0	0	2	2	0	0	0	1	1	0	0	0	97.9	98.3	94.4	1	8	89715	1	21	1	0	0	4	0	1
134b60ced72bf97deaa7052e9818086b	2009	3.85	64	3.9	1	1	1	0	0	0	12	2	0	0	0	2	0	0	0	0	2	0	0	0	0	7	1	0	0	0	1	1	0	0	0	93.6	98.1	80.3	1	2	39421	0	21	0	0	0	4	1	1
a86ef4a78b1d4fa4cf9bb58a296730b8	2009	3.87	70	3.76	0	1	0	0	0	0	20	2	0	0	0	7	0	0	0	0	5	0	0	0	0	6	2	0	0	0	2	0	0	0	0	93.6	94.8	89.2	1	8	60861	0	22	1	0	0	4	0	1
8c57026b862633edb05573a75098e852	2009	3.81	56	3.87	1	1	0	0	0	0	12	3	0	0	0	1	1	0	0	0	2	1	0	0	0	7	1	0	0	0	2	0	0	0	0	87.2	94.5	80.8	1	3	87173	1	24	0	1	0	6	0	0
c3fa29092e674c77a0965fdb6ae5214c	2009	3.78	52	3.8	1	0	1	0	0	0	14	4	0	0	0	0	0	0	0	0	6	2	0	0	0	6	0	0	0	0	2	2	0	0	0	87.9	75.8	89.2	1	5	85271	1	21	0	0	0	4	0	0
8be492ebf98002b3e91ec05baed1fe85	2009	3.96	66	3.97	1	1	1	1	0	0	18	0	0	0	0	1	0	0	0	0	7	0	0	0	0	8	0	0	0	0	2	0	0	0	0	99.4	99.9	98.1	2	5	116391	1	21	0	0	0	1	0	0
c306dbcfda51aef946642272044750c0	2009	3.8	80	3.88	0	0	0	0	0	0	16	4	0	0	0	2	0	0	0	0	11	1	0	0	0	2	2	0	0	0	1	1	0	0	0	91.1	87.8	94.5	3	5	88643	1	22	1	0	0	8	0	1
aa779fbb01d7ab8fc07c3fb565ec6f72	2009	3.68	66	3.69	0	0	0	0	0	0	13	5	0	0	0	1	0	0	0	0	6	1	0	0	0	5	3	0	0	0	1	1	0	0	0	87.9	87.8	89.2	1	3	94582	0	22	0	0	0	1	0	1
4d139e6f3d11ee822b0ea02b4e6ad0b4	2009	3.55	65	3.63	1	1	1	1	0	0	12	10	0	0	0	1	1	0	0	0	7	4	0	0	0	1	4	0	0	0	3	1	0	0	0	93	98.3	89	1	3	102117	1	22	1	0	0	3	0	1
a85c383a860e10f342c5928c2f4c6b0a	2009	3.35	70.6	3.52	1	1	1	1	0	0	5	9	1	0	0	0	0	0	0	0	5	6	0	0	0	0	2	1	0	0	0	1	0	0	0	87.9	87.8	89.2	2	7	62821	1	21	1	0	0	3	1	0
ab6e521d8b1f1953ad334816a4e650a6	2009	3.64	54	3.69	1	1	1	1	0	0	8	5	0	0	0	2	0	0	0	0	1	2	0	0	0	3	3	0	0	0	2	0	0	0	0	93	87.9	97.5	1	5	97802	1	22	0	0	0	4	0	1
3ef3472336c4dc090b01e205c1161820	2009	3.82	64	3.87	0	0	0	0	0	0	18	6	0	0	0	4	0	0	0	0	8	1	0	0	0	3	4	0	0	0	3	1	0	0	0	79.4	87.8	80.3	1	4	41825	1	21	0	0	0	4	0	0
60c4a55471316fe5b5f4229c17fc4351	2009	3.88	57	3.91	0	1	0	0	0	0	14	2	0	0	0	1	0	0	0	0	8	0	0	0	0	3	2	0	0	0	2	0	0	0	0	91.1	94.8	80.3	1	5	62848	1	21	0	0	0	2	0	1
a909330e522160c2e70ab2c31504bc12	2009	3.87	94.1	3.78	0	0	0	0	0	0	23	2	0	0	0	11	0	0	0	0	3	0	0	0	0	7	2	0	0	0	2	0	0	0	0	93	87.9	97.5	1	6	65178	1	22	0	0	0	5	0	1
86faa939c35f3fd5a7ebf67c5b2789e7	2009	3.51	80	3.56	0	0	0	1	0	0	13	6	2	0	0	0	2	2	0	0	9	1	0	0	0	4	1	0	0	0	0	2	0	0	0	93.6	94.8	94.5	1	2	51505	0	21	1	0	0	6	0	1
e1ad39c042cbe08d5546500b04a618b4	2009	3.29	52	3.4	1	1	0	1	0	0	8	5	3	0	0	1	1	0	0	0	1	1	1	0	0	4	2	2	0	0	2	1	0	0	0	96.7	98.3	97.5	1	8	154666	0	23	1	0	0	3	0	0
f0056e17a42f84d4c975704cb436be87	2009	3.92	60	3.94	0	1	0	1	0	0	20	1	0	0	0	0	0	0	0	0	11	0	0	0	0	7	0	0	0	0	2	1	0	0	0	93.6	99.7	89.2	2	6	99993	0	22	0	0	0	6	0	0
258f35ec3552ac7aac8d15be70f7ed0a	2009	3.59	69	3.65	0	1	0	1	0	0	10	8	0	0	0	1	0	0	0	0	0	3	0	0	0	9	5	0	0	0	0	0	0	0	0	81.1	79.6	82.7	1	6	137453	1	25	1	0	0	3	1	0
7f969aecd98781029acbda133fb543e6	2009	3.34	71	3.42	0	0	0	0	0	0	10	9	3	0	0	4	0	0	0	0	4	3	0	0	0	2	4	2	0	0	0	2	1	0	0	68.5	87.8	38.5	1	1	100248	1	20	0	0	0	3	0	0
a5f7e96e375b4d9bf81b0ad1554c09ba	2009	3.83	67	3.79	0	1	0	0	0	0	16	4	0	0	0	2	0	0	0	0	6	2	0	0	0	6	2	0	0	0	2	0	0	0	0	93.6	75.8	99.6	1	6	93605	0	22	1	0	0	6	0	0
d07d20d4d7334689194bf776565ae337	2009	3.76	68	3.78	0	0	0	0	0	0	13	4	0	0	0	1	0	0	0	0	6	2	0	0	0	4	2	0	0	0	2	0	0	0	0	79.4	57.6	80.3	1	3	84012	0	21	0	0	0	3	0	1
09da599c4e6d8868fdff933293bf2d96	2009	3.66	59	3.69	1	1	1	1	0	0	10	6	0	0	0	1	1	0	0	0	5	2	0	0	0	2	3	0	0	0	2	0	0	0	0	84	87.8	98.1	1	5	107781	0	21	0	0	0	2	0	0
5ede7898f4761c5675882936415b46f6	2009	3.93	60.5	3.95	1	0	1	1	0	0	16	1	0	0	0	1	0	0	0	0	7	0	0	0	0	7	0	0	0	0	1	1	0	0	0	87.9	87.8	89.2	1	1	39955	1	23	0	0	0	3	1	0
ab490943bf93973abb522b485969336d	2009	3.81	64	3.72	1	1	0	0	0	0	16	4	0	0	0	3	1	0	0	0	4	0	0	0	0	8	3	0	0	0	1	0	0	0	0	97.2	99.7	94.5	1	2	102778	0	22	0	0	0	3	0	0
9da7ace652ba257032e01aacdb3d08a8	2009	4	64	4	0	0	0	0	0	0	19	0	0	0	0	3	0	0	0	0	5	0	0	0	0	7	0	0	0	0	4	0	0	0	0	95.6	94.8	89.2	1	3	123438	0	21	0	0	0	6	0	0
359c26fe62a20105caadd0c4461de734	2009	3.91	78	3.9	1	0	1	0	0	0	25	1	0	0	0	3	0	0	0	0	14	0	0	0	0	5	0	0	0	0	3	1	0	0	0	84	94.8	80.3	2	6	113800	1	21	0	0	0	5	0	0
ff0d13cb4666841aa7ec953269456c93	2009	3.68	48	3.7	0	1	0	1	0	0	10	5	0	0	0	1	1	0	0	0	4	1	0	0	0	4	2	0	0	0	1	1	0	0	0	87.9	94.8	89.2	1	2	205243	1	21	1	0	0	5	0	1
66a0bed6fd25756a12178f3fc7dc79b5	2009	3.82	62	3.77	1	1	1	1	0	0	14	3	0	0	0	2	0	0	0	0	1	2	0	0	0	9	1	0	0	0	2	0	0	0	0	98.3	99.7	98.1	1	3	44730	0	20	0	0	0	1	0	1
5aa4859238854fc5bd4b3db2af97828e	2009	3.93	56	3.91	0	0	0	1	0	0	13	1	0	0	0	3	0	0	0	0	4	1	0	0	0	4	0	0	0	0	2	0	0	0	0	91.1	87.8	89.2	1	5	105002	1	21	0	0	0	3	0	0
1455ffd33b839582880d2281987782be	2009	3.33	41	3.5	1	1	0	1	0	0	3	11	0	0	0	1	0	0	0	0	1	4	0	0	0	0	6	0	0	0	1	1	0	0	0	87.9	87.8	89.2	2	4	51505	1	20	1	0	0	1	0	1
f98f9f295a845392e5831c98ea6ccd4d	2009	3.41	52.5	3.61	1	1	1	0	0	0	6	7	0	0	0	1	0	0	0	0	3	3	0	0	0	2	2	0	0	0	0	2	0	0	0	91.1	87.8	89.2	1	3	81607	1	21	1	0	0	3	0	1
39cb849b37bb53e3eebfa133bbe2cf54	2009	3.91	79	3.89	0	1	0	0	0	0	19	1	0	0	0	1	1	0	0	0	7	0	0	0	0	9	0	0	0	0	2	0	0	0	0	87.9	87.8	89.2	1	1	75304	0	20	0	0	0	1	0	0
0b8ffd4d221731b3635674f8e0f256f9	2009	3.72	46	3.66	1	1	1	1	0	0	13	4	0	0	0	2	0	0	0	0	3	3	0	0	0	4	1	0	0	0	4	0	0	0	0	84	75.8	89.2	2	6	90740	0	21	1	0	0	2	0	0
0b7302a0021bb1d24906bb0649e2ffd8	2009	3.38	49.2	3.6	1	0	0	0	0	0	7	5	0	0	0	2	0	0	0	0	3	2	0	0	0	2	2	0	0	0	0	1	0	0	0	97.2	99.7	89.2	1	8	153681	1	22	1	0	0	3	1	0
38b00f0fbb87e99fa4b57e736d1badf2	2009	3.73	55	3.71	0	1	0	1	0	0	13	5	0	0	0	3	0	0	0	0	2	3	0	0	0	5	1	0	0	0	3	1	0	0	0	97.2	99.7	89.2	1	2	70983	1	20	1	0	0	5	0	1
7da6ebf72ad34596dc03a1d0c877b5f7	2009	3.46	76	3.61	1	1	0	0	0	0	13	10	0	0	0	1	1	0	0	0	5	4	0	0	0	4	4	0	0	0	3	1	0	0	0	87.2	78.2	89	1	6	38749	1	22	1	0	0	4	0	0
cfbca2479362c10bb4ad271c91e27e35	2009	3.81	58	3.82	1	1	0	0	0	0	17	3	0	0	0	1	0	0	0	0	5	0	0	0	0	7	2	0	0	0	4	1	0	0	0	97.2	99.7	89.2	1	8	53342	1	21	0	0	0	2	0	0
45627c4dc121a83b6167534c4cfbbc14	2009	3.49	61	3.69	0	1	0	1	0	0	7	12	1	0	0	1	1	0	0	0	6	5	0	0	0	0	5	1	0	0	0	1	0	0	0	87.2	87.9	89	1	8	128869	0	22	0	0	0	2	0	0
5fe77cb9710bd81353629da5f5b190f3	2009	3.54	40	3.54	0	1	0	0	0	0	6	4	0	0	0	2	0	0	0	0	0	2	0	0	0	2	2	0	0	0	2	0	0	0	0	93.6	94.8	89.2	1	6	48011	1	21	1	0	0	4	0	0
5988e2345a8c96a606cd2cb29f7ceb38	2009	3.76	56	3.69	1	1	1	1	0	0	12	3	0	0	0	3	1	0	0	0	3	1	0	0	0	4	1	0	0	0	2	0	0	0	0	84	87.8	80.3	1	5	121235	0	22	0	0	0	3	0	1
a26e6cba6111f6d470805cdc2056964e	2009	3.71	51.6	3.75	0	1	0	0	0	0	10	3	0	0	0	1	0	0	0	0	5	2	0	0	0	3	1	0	0	0	1	0	0	0	0	84	87.8	67.6	1	10	82799	1	22	1	0	0	5	0	1
44b9bda8205ff43367f679cd065efbb4	2009	3.72	71	3.76	0	1	0	0	0	0	22	4	1	0	0	1	1	0	0	0	10	1	1	0	0	7	2	0	0	0	4	0	0	0	0	79.4	75.8	80.3	1	3	62866	0	25	0	0	0	3	0	1
f052315df0ded1cfe38bce73e181cf56	2009	3.49	103.4	3.45	0	0	0	0	0	1	12	12	0	0	0	4	3	0	0	0	2	1	0	0	0	4	5	0	0	0	2	3	0	0	0	97.2	87.8	98.1	1	8	30844	0	29	1	0	1	3	1	0
b802d27a604c6a4fc9b215f3a0af7d7c	2009	3.79	56	3.78	0	0	0	0	0	0	11	3	0	0	0	2	0	0	0	0	6	2	0	0	0	2	1	0	0	0	1	0	0	0	0	95.1	94.5	80.8	1	6	56615	0	25	1	0	0	3	0	0
ffa321059dde12f377090822d05f809f	2009	3.84	72	3.81	1	1	0	1	0	0	14	2	0	0	0	3	0	0	0	0	7	0	0	0	0	3	1	0	0	0	1	1	0	0	0	95.6	98.1	89.2	2	3	108723	0	21	0	0	0	3	0	1
570fb9ef4a14ae66b5315b2e09035993	2009	3.92	72	3.91	0	0	0	0	0	0	25	3	0	0	0	4	0	0	0	0	11	2	0	0	0	7	0	0	0	0	3	1	0	0	0	87.9	75.8	89.2	2	8	96955	1	21	0	0	0	7	0	1
2c6913a5d7f7f61e9192e69bf81490a7	2009	3.58	57	3.7	0	1	0	1	0	0	11	10	0	0	0	0	0	0	0	0	7	5	0	0	0	1	4	0	0	0	3	1	0	0	0	93.6	94.8	94.5	1	5	144078	1	22	1	0	0	6	0	0
1c86c9770f702fd388cf5d5360cff7c2	2009	3.83	58	3.9	1	0	1	0	0	0	17	2	0	0	0	2	0	0	0	0	4	1	0	0	0	8	1	0	0	0	3	0	0	0	0	87.2	87.9	80.8	1	7	125916	1	20	0	0	0	6	0	1
cc6e4cebe1d3fe355d43d00bf1478c2b	2009	3.62	57.1	3.72	1	1	1	1	0	0	8	4	0	0	0	1	1	0	0	0	0	2	0	0	0	5	1	0	0	0	2	0	0	0	0	98.3	99.7	99.6	1	2	117295	0	21	0	0	0	3	0	0
e9d2a3e6a2e0e3a9341e0cf1f20fa90f	2009	3.96	61	3.94	1	1	1	1	0	0	15	0	0	0	0	3	0	0	0	0	2	0	0	0	0	8	0	0	0	0	2	0	0	0	0	97.2	94.8	98.1	1	8	75212	1	20	0	0	0	4	0	0
465d09d558aa712d3e0dbeed8945d6d4	2009	3.29	76	3.45	1	1	1	1	0	1	9	8	2	0	0	0	1	0	0	0	9	3	0	0	0	0	2	2	0	0	0	2	0	0	0	68.5	57.6	89.2	2	2	143249	1	24	1	0	1	1	0	1
a22bcffb888ffd75feefc7a54e289c30	2009	3.6	84.3	3.66	0	0	0	1	0	0	17	8	1	0	0	2	1	1	0	0	11	2	0	0	0	1	4	0	0	0	3	1	0	0	0	87.2	78.2	94.4	1	2	47118	0	22	1	0	0	3	1	0
84f70c7aee0e18b2b733f8835fdc16aa	2009	3.48	47	3.53	0	0	1	0	0	0	7	9	0	0	0	2	3	0	0	0	0	2	0	0	0	3	4	0	0	0	2	0	0	0	0	62.3	75.8	38.5	2	5	98154	0	21	0	0	0	1	0	1
78d045bd7208db7a1ac93049c534dda0	2009	3.17	48	3.36	1	0	1	0	0	1	3	8	1	0	0	1	1	0	0	0	0	4	1	0	0	1	2	0	0	0	1	1	0	0	0	96.5	76.8	97.4	1	8	105027	0	24	1	0	1	2	0	1
47bfe7983642d75b7ed14c8c22164b5d	2009	3.84	50	3.78	1	1	0	1	0	0	13	1	0	0	0	2	0	0	0	0	2	0	0	0	0	7	1	0	0	0	2	0	0	0	0	95.6	87.8	99.6	1	8	75212	1	20	0	0	0	3	0	0
31a2f8cf7d14805a0ba5aed6495894d0	2009	3.76	54	3.77	0	1	0	0	0	0	12	3	0	0	0	1	0	0	0	0	2	2	0	0	0	7	1	0	0	0	2	0	0	0	0	91.1	87.8	94.5	1	1	34970	0	20	0	1	0	3	0	0
54d75bec22db7431931f9e9f4f458ecb	2009	3.45	48	3.63	1	1	1	1	0	0	8	7	1	0	0	1	1	0	0	0	1	1	1	0	0	3	5	0	0	0	3	0	0	0	0	68.5	87.8	38.5	1	8	119062	1	22	1	0	0	1	0	0
525dc519414f63ffec58d88485ccbe4a	2009	3.66	48.5	3.67	1	1	0	1	0	0	7	3	0	0	0	1	0	0	0	0	2	1	0	0	0	2	2	0	0	0	2	0	0	0	0	96.7	94.5	97.5	1	5	93107	1	21	0	0	0	3	0	0
cf9a366a3a4ddb9ab00d3df07fac2cb5	2009	3.87	82.8	3.87	0	1	0	1	0	0	28	4	0	0	0	3	2	0	0	0	13	1	0	0	0	8	1	0	0	0	4	0	0	0	0	99.9	99.9	99.7	1	6	34729	1	22	0	0	0	3	0	0
71b2f90a765e321ddf9102213d6900ec	2009	3.71	68	3.78	1	0	1	1	0	0	13	3	1	0	0	2	0	1	0	0	9	0	0	0	0	1	2	0	0	0	1	1	0	0	0	84	87.8	80.3	2	3	93107	1	22	1	0	0	2	0	0
3387dd6e64c207ad795eb762ab79488a	2009	3.37	56.9	3.53	1	1	1	1	0	0	7	5	2	0	0	0	2	0	0	0	2	2	1	0	0	2	1	1	0	0	3	0	0	0	0	88.9	76.9	96.2	2	8	56776	0	21	0	0	0	1	1	0
09d1f6bfd8122b231e8a36d17b0b0dd2	2009	3.9	80	3.92	1	1	1	1	0	0	21	2	0	0	0	2	2	0	0	0	3	0	0	0	0	14	0	0	0	0	2	0	0	0	0	91.1	75.8	94.5	1	6	104764	0	22	0	0	0	3	1	0
9f853a3360cb684de19da6c24b52d290	2009	3.69	101	3.77	1	0	1	0	0	0	20	7	0	0	0	1	2	0	0	0	9	2	0	0	0	8	2	0	0	0	2	1	0	0	0	93.6	87.8	94.5	3	8	48062	1	21	0	0	0	3	0	0
b29fc26723295f36b5239c710b50a24a	2009	3.62	81	3.65	1	1	1	1	0	0	16	4	2	0	0	1	1	0	0	0	0	1	1	0	0	13	2	1	0	0	2	0	0	0	0	87.9	87.8	89.2	1	0	35964	0	21	0	1	0	1	0	0
8559c35beb9d06e121eb50ff278e3079	2009	3.73	78	3.72	1	1	1	1	0	0	17	3	0	0	0	2	0	0	0	0	10	2	0	0	0	3	1	0	0	0	2	0	0	0	0	93.6	75.8	89.2	1	3	34808	0	27	0	0	0	3	0	0
dea62f99a82e3dd98b92be9607373ada	2009	3.82	62	3.81	0	0	0	0	0	0	18	3	0	0	0	1	0	0	0	0	8	0	0	0	0	5	3	0	0	0	4	0	0	0	0	87.9	87.8	80.3	1	3	69213	1	21	1	0	0	5	0	0
6d7afebed4f9362d963ab1561996f0e4	2009	3.92	55	3.89	1	1	1	1	0	0	20	1	0	0	0	0	1	0	0	0	8	0	0	0	0	8	0	0	0	0	4	0	0	0	0	87.9	94.8	94.5	2	4	166729	0	21	1	0	1	2	0	0
78ea84191e52046bf7c36f1dbdef595f	2009	3.9	44	3.84	0	0	0	0	0	0	13	1	0	0	0	1	0	0	0	0	3	0	0	0	0	8	0	0	0	0	1	1	0	0	0	79	87.9	54.5	1	7	53430	0	23	1	0	0	1	0	0
683007a3f7ca3a30d11fd9c04a16123d	2009	4	87.9	4	0	0	0	0	0	0	34	0	0	0	0	3	0	0	0	0	10	0	0	0	0	18	0	0	0	0	3	0	0	0	0	99.8	95.6	99.8	1	4	66333	1	24	0	0	0	1	0	0
daeb30d684d03fd6ea11894e080c6324	2010	3.39	54	3.52	0	1	0	1	0	0	10	5	2	0	0	2	0	0	0	0	2	2	1	0	0	4	3	1	0	0	2	0	0	0	0	80.4	76.9	81.9	1	6	112268	1	22	1	0	0	1	0	1
56ede34d2fe1a956875f9004ea10914e	2010	3.9	65	3.92	0	1	0	1	0	0	17	2	0	0	0	2	0	0	0	0	9	1	0	0	0	5	0	0	0	0	1	1	0	0	0	85	89.1	90.8	1	6	54660	0	20	1	0	0	7	0	1
20c17adabd62b2e4776f3f7a285a5583	2010	3.15	71	3.3	1	1	1	1	0	1	12	10	4	0	0	2	0	1	0	0	6	8	1	0	0	1	1	2	0	0	3	1	0	0	0	79	78.2	89	1	10	96760	1	22	1	0	1	1	0	1
b2bff71cb99ccd08af74ace2bfbd94f2	2010	3.95	63	3.82	1	0	1	1	0	0	18	0	0	0	0	3	0	0	0	0	6	0	0	0	0	7	0	0	0	0	2	0	0	0	0	94.3	99.4	96.2	1	2	142621	1	23	1	0	0	2	0	1
d22b903c710c44cc83ac366119616e2b	2010	3.57	50	3.71	0	1	0	1	0	0	10	5	0	0	0	0	0	0	0	0	1	2	0	0	0	9	1	0	0	0	0	2	0	0	0	93	87.9	94.4	1	6	101352	0	24	1	0	1	2	0	1
6af18d14c7bfbfb55773cca98dc8af2c	2010	3.41	80	3.57	1	1	1	1	0	0	13	9	3	0	0	2	0	1	0	0	9	4	1	0	0	1	2	1	0	0	1	3	0	0	0	87.9	57.6	94.5	2	2	69446	1	21	1	0	0	4	1	0
baaa6c48bf2fcf2fda48fa9c2e8a9ff7	2010	3.96	60	3.94	1	1	0	0	0	0	13	0	0	0	0	2	0	0	0	0	4	0	0	0	0	5	0	0	0	0	2	0	0	0	0	94.3	89.1	96.2	1	3	184602	1	21	1	0	0	5	0	0
c704a40d088e4dcb207ff7b7f2ecd0df	2010	3.73	78	3.63	0	0	0	0	0	0	19	5	0	0	0	5	0	0	0	0	8	2	0	0	0	4	3	0	0	0	2	0	0	0	0	91.1	75.8	94.5	1	2	72935	0	22	1	0	0	1	1	1
1eb236c9b67f7637823245c010e91bef	2010	3.5	65	3.44	1	1	0	1	1	1	15	8	2	0	0	0	2	0	0	0	5	4	1	0	0	6	2	1	0	0	4	0	0	0	0	97.5	95.8	90.8	1	2	28388	0	28	1	0	1	6	1	0
84d21f9f0c22be39c0ca00e06ecaea98	2010	3.46	54	3.53	0	1	0	1	0	0	7	8	0	0	0	1	0	0	0	0	3	1	0	0	0	2	6	0	0	0	1	1	0	0	0	80.4	76.9	81.9	1	6	99150	0	21	0	0	0	2	0	0
f2d4a1fee761306f9e3689ab5c7c6f4a	2010	3.82	64	3.68	0	0	0	1	0	0	16	4	0	0	0	5	0	0	0	0	6	1	0	0	0	4	2	0	0	0	1	1	0	0	0	91.9	89.1	98.1	2	3	79329	0	23	1	0	0	4	1	0
c1ffff86af024d251fe5de30757b08f3	2010	3.48	60	3.66	0	0	0	0	0	0	9	7	1	0	0	3	0	0	0	0	1	1	0	0	0	4	6	0	0	0	1	0	1	0	0	98.4	95.8	96.2	2	8	63029	0	23	0	0	0	3	1	1
d624cb53ad0c36e12a745a01f58b3bb0	2010	3.5	40	3.52	1	1	1	1	0	0	5	5	0	0	0	0	0	0	0	0	0	4	0	0	0	4	0	0	0	0	1	1	0	0	0	99.1	99.4	99.8	1	3	31088	0	29	0	0	0	4	0	1
864e847ba707ed112b403e2cf8e0ef5b	2010	3.7	75	3.74	1	0	1	0	0	0	21	7	0	0	0	2	0	0	0	0	4	1	0	0	0	13	6	0	0	0	2	0	0	0	0	84	87.8	89.2	1	2	82649	0	22	0	0	0	3	0	1
6f60eee00e196e7b4ca0acd0ab78ba5a	2010	3.72	58	3.74	1	1	1	1	0	0	10	4	0	0	0	0	1	0	0	0	6	2	0	0	0	2	1	0	0	0	2	0	0	0	0	99.4	94.8	99.6	1	8	96760	0	21	1	0	0	2	0	0
c0bef0f4bbcba415d032b48bafdc1220	2010	3.81	38	3.89	1	1	1	1	0	0	13	1	0	0	0	0	1	0	0	0	5	0	0	0	0	4	0	0	0	0	4	0	0	0	0	80.4	89.1	70.7	1	8	105204	0	21	0	0	0	4	0	0
ded4d4f5e485a987654ec1844d351ff5	2010	3.79	48.6	3.72	0	1	0	1	0	0	15	2	1	0	0	1	0	1	0	0	3	2	0	0	0	7	0	0	0	0	4	0	0	0	0	97.5	95.8	98.1	1	5	80904	0	21	1	0	0	4	0	0
01a091d387516591beee9d09302f310e	2010	3.91	51	3.92	0	0	0	1	0	0	15	2	0	0	0	2	0	0	0	0	4	1	0	0	0	5	1	0	0	0	4	0	0	0	0	94.3	89.1	96.2	1	3	53342	0	21	0	0	0	4	0	0
9ed6e9a3f953daa4774d9b1c64d13da5	2010	3.46	60	3.44	1	1	1	1	0	0	5	9	0	0	0	2	1	0	0	0	1	4	0	0	0	1	2	0	0	0	1	2	0	0	0	80.4	76.9	81.9	2	6	142090	1	23	1	0	0	5	1	1
7121f51c6ee372f999ee741283e7cc07	2010	3.7	66	3.72	1	1	1	1	0	0	14	8	0	0	0	2	1	0	0	0	5	4	0	0	0	5	3	0	0	0	2	0	0	0	0	88.9	89.1	96.2	1	3	70124	0	21	0	0	0	6	0	1
55639a0ef3c3ef32736faa66b27c2e2a	2010	3.6	111.3	3.58	1	1	0	1	0	0	15	10	0	0	0	1	1	0	0	0	9	4	0	0	0	4	3	0	0	0	1	2	0	0	0	85	76.9	70.7	1	3	62821	1	23	0	0	0	4	1	1
a3a297189f6aea2f69d0067348d93a2e	2010	3.95	42.4	3.98	0	1	1	1	0	0	15	0	0	0	0	0	0	0	0	0	4	0	0	0	0	8	0	0	0	0	3	0	0	0	0	75.2	89.1	90.8	1	3	72936	1	21	0	0	0	5	1	0
50f1706a7185a194641f6891778190cb	2010	3.69	55	3.79	0	1	0	0	0	0	13	5	0	0	0	2	0	0	0	0	2	3	0	0	0	7	0	0	0	0	2	2	0	0	0	91.1	87.8	94.5	1	3	84799	1	22	1	0	0	11	1	0
416b46c0ad561dc3b6572cd1b4a3ccab	2010	3.7	52.1	3.76	0	0	0	0	0	0	8	7	0	0	0	1	0	0	0	0	1	4	0	0	0	4	2	0	0	0	2	1	0	0	0	94.3	99.9	90.8	1	1	108993	1	22	1	1	0	2	0	0
0ba477c17821fdf9ae0cc8ccfc52cbf4	2010	3.99	57.8	3.92	1	1	0	0	0	0	24	0	0	0	0	2	0	0	0	0	11	0	0	0	0	5	0	0	0	0	6	0	0	0	0	98.3	94.8	98.1	1	2	94528	0	21	0	0	0	4	0	1
32959de5bca0127d4ca871a3f2ec5fe1	2010	3.48	58	3.54	1	1	0	1	0	0	10	5	1	0	0	1	0	0	0	0	1	3	1	0	0	6	2	0	0	0	2	0	0	0	0	96.1	76.9	99.8	1	3	92566	1	21	0	0	0	4	0	0
71b70ecfc9ea1ab625b677f3c2816d87	2010	3.99	47.5	3.99	0	0	0	0	0	0	18	0	0	0	0	1	0	0	0	0	7	0	0	0	0	6	0	0	0	0	4	0	0	0	0	94.3	99.4	90.8	1	8	100154	1	21	0	0	0	7	0	0
88e88098af15a6691c66b702c96a857f	2010	4	76	3.96	0	1	0	0	0	0	17	0	0	0	0	1	0	0	0	0	9	0	0	0	0	5	0	0	0	0	2	0	0	0	0	97.5	95.8	96.2	1	2	79371	1	21	0	0	0	7	0	0
47d33e29cf7b28963a74743e9a2d1f9b	2010	3.52	65	3.66	1	1	1	1	0	0	9	9	0	0	0	2	3	0	0	0	4	1	0	0	0	2	3	0	0	0	1	2	0	0	0	84	87.8	89.2	1	5	65574	1	22	1	0	0	4	0	0
e93e6c04015ce43673c70274df1501d6	2010	3.98	55	3.96	1	1	1	1	0	0	17	0	0	0	0	2	0	0	0	0	7	0	0	0	0	5	0	0	0	0	3	0	0	0	0	85	57.7	98.1	1	3	55983	1	21	0	0	0	7	0	1
88d2e343cd12c13fbfe05176f336cc48	2010	3.44	104	3.48	0	0	0	0	0	0	10	15	1	0	0	3	4	0	0	0	0	4	0	0	0	2	2	0	0	0	5	5	1	0	0	98.4	89.1	99.8	1	8	38713	0	22	1	0	0	1	1	1
e3ace07a1a15ec866e1fccab8a287279	2010	3.71	57	3.8	0	1	0	1	0	0	13	1	1	0	0	2	0	0	0	0	2	1	0	0	0	7	0	1	0	0	2	0	0	0	0	88.9	95.8	70.7	1	4	132953	1	21	0	0	0	6	0	0
cb64c2819a39991ebd70da6322f4e701	2010	3.84	41	3.83	0	0	0	0	0	0	12	3	0	0	0	0	0	0	0	0	4	2	0	0	0	6	1	0	0	0	2	0	0	0	0	88.9	76.9	90.8	1	2	73718	0	20	1	0	0	5	0	0
513f441bee9128fdab73ecbbabe3c0da	2010	4	65	4	0	0	0	0	0	0	16	0	0	0	0	3	0	0	0	0	7	0	0	0	0	4	0	0	0	0	2	0	0	0	0	80.4	89.1	90.8	1	2	52343	0	20	1	1	0	5	0	1
66bb27bcbba809209ccced7d17631b9d	2010	3.94	54	3.93	1	0	0	0	0	0	16	1	0	0	0	2	0	0	0	0	5	1	0	0	0	6	0	0	0	0	3	0	0	0	0	99.1	97.9	99.8	1	3	98855	0	20	1	0	0	2	0	1
83eed9f8d6c0f883c191f74bb23d3dc3	2010	3.79	52.5	3.76	0	0	0	0	0	0	14	2	0	0	0	2	1	0	0	0	4	0	0	0	0	6	1	0	0	0	2	0	0	0	0	80.4	89.1	81.9	1	6	154840	1	21	1	0	0	5	0	0
ce7d9e6ff7caa4416c0e0999bb538ff9	2010	3.73	57	3.75	0	1	0	1	0	0	15	4	0	0	0	2	0	0	0	0	7	1	0	0	0	5	2	0	0	0	1	1	0	0	0	97.2	94.8	98.1	1	5	67088	1	20	1	0	0	4	0	1
12801fc88b1459473be91700593fcc4f	2010	3.99	64	3.99	0	0	0	0	0	0	18	0	0	0	0	6	0	0	0	0	2	0	0	0	0	8	0	0	0	0	2	0	0	0	0	96.1	89.1	99.8	1	5	90516	0	21	1	0	0	4	0	1
8f8d603a28fd046e68a293b2fc7b2125	2010	3.88	62	3.89	1	1	1	1	0	0	23	0	0	0	0	1	0	0	0	0	12	0	0	0	0	6	0	0	0	0	4	0	0	0	0	63.6	57.7	57.9	1	2	59792	1	20	0	1	0	4	0	0
33edea84c27b073122bbdb8cd51518e8	2010	3.86	62	3.83	0	1	0	1	0	0	16	2	0	0	0	1	1	0	0	0	6	1	0	0	0	7	0	0	0	0	2	0	0	0	0	91.1	94.8	89.2	1	2	114005	1	22	1	0	0	2	0	1
3be2f96bd51d50c3d620b4060e11862c	2010	3.87	51.3	3.89	0	1	0	1	0	0	16	3	0	0	0	3	0	0	0	0	6	1	0	0	0	4	1	0	0	0	3	1	0	0	0	94.3	95.8	96.2	2	3	137453	1	20	1	1	0	2	0	1
34c5049399a7743be9108251f60594f1	2010	3.81	61	3.85	0	1	1	1	0	0	17	3	0	0	0	2	0	0	0	0	10	1	0	0	0	4	1	0	0	0	1	1	0	0	0	91.1	87.8	94.5	1	2	58074	1	21	1	0	0	4	0	0
2fa8ef36ff4a2a22ff19977fb0bd863c	2010	3.75	46	3.71	1	1	0	0	0	0	11	2	0	0	0	1	0	0	0	0	1	1	0	0	0	7	1	0	0	0	2	0	0	0	0	94.3	76.9	96.2	1	2	106675	0	20	0	0	0	6	0	1
cbd1bf984330cc4f12e225578ec796c5	2010	3.8	43	3.86	0	1	0	1	0	0	13	2	0	0	0	1	0	0	0	0	7	0	0	0	0	3	2	0	0	0	2	0	0	0	0	91.1	75.8	94.5	1	2	186803	1	20	1	0	0	6	0	1
ce73414890f4bbf8d32f39b33b80fcb0	2010	3.97	62	3.96	0	0	0	0	0	0	22	1	0	0	0	4	0	0	0	0	8	0	0	0	0	6	1	0	0	0	4	0	0	0	0	84	94.8	89.2	1	6	46276	1	21	0	0	0	2	0	1
8ceea67051e9e7918972cf602cf85797	2010	3.9	64	3.89	0	0	0	0	0	0	20	1	0	0	0	1	1	0	0	0	9	0	0	0	0	8	0	0	0	0	2	0	0	0	0	91.9	76.9	90.8	1	2	70983	1	20	1	0	0	3	0	0
5e8c81df4c68d8f7de93bd6eca0dbf83	2010	3.83	52	3.89	0	0	0	0	0	0	15	1	0	0	0	3	1	0	0	0	4	0	0	0	0	6	0	0	0	0	2	0	0	0	0	95.6	94.8	98.1	1	2	105002	0	23	1	0	0	3	0	1
aae45803f219e009cab50e377fa14d35	2010	4	76	4	0	0	0	0	0	0	23	0	0	0	0	2	0	0	0	0	7	0	0	0	0	9	0	0	0	0	5	0	0	0	0	93.6	94.8	94.5	1	4	99032	1	20	0	0	0	4	0	0
753ce5f108806745c6f57a2f9e599479	2010	3.38	41	3.54	1	1	1	1	0	0	7	7	1	0	0	1	1	1	0	0	0	1	0	0	0	3	4	0	0	0	3	1	0	0	0	69.5	76.9	70.7	2	8	104687	1	22	1	0	1	3	0	1
6fddaafb5b8673d363f2329db3e11d7a	2010	3.43	53.5	3.7	1	0	1	0	0	1	8	9	0	0	0	1	2	0	0	0	4	1	0	0	0	3	4	0	0	0	0	2	0	0	0	91.9	89.1	90.8	1	8	108212	1	23	1	0	1	6	0	0
b4a4a5b355e8b3be393ba3adb79e6609	2010	3.51	57	3.52	0	1	0	0	0	0	9	6	0	0	0	1	2	0	0	0	2	0	0	0	0	6	2	0	0	0	0	2	0	0	0	97.5	95.8	90.8	1	2	46835	0	21	1	0	0	4	0	0
703ed728b8bbbc5c29a1aad67f536495	2010	3.91	49	3.94	1	0	1	0	0	0	16	0	0	0	0	1	0	0	0	0	2	0	0	0	0	6	0	0	0	0	7	0	0	0	0	94.3	95.8	90.8	1	5	100528	1	22	0	0	0	2	0	0
6221b604dc6f0de72b0aedbd6b67ba72	2010	3.48	72	3.57	0	1	0	1	0	0	11	12	0	0	0	1	0	0	0	0	9	6	0	0	0	0	5	0	0	0	1	1	0	0	0	88.9	95.8	90.8	1	6	49708	1	21	1	0	0	3	1	1
960f687355526abb94767506cb1530ea	2010	3.69	69	3.78	1	1	1	1	0	0	20	7	1	0	0	1	0	1	0	0	9	5	0	0	0	6	2	0	0	0	4	0	0	0	0	85	76.9	96.2	1	3	104825	1	23	0	0	0	9	0	1
d4e7cb436b68c765e185396307f70f6c	2010	3.92	73	3.87	1	1	0	0	0	0	22	1	0	0	0	11	1	0	0	0	2	0	0	0	0	7	0	0	0	0	2	0	0	0	0	91.9	89.1	96.2	1	4	55842	0	22	1	0	0	4	0	0
487da9565eff38b0e7a57f7dd745c26c	2010	3.59	64.8	3.65	1	1	1	1	0	0	10	6	0	0	0	0	2	0	0	0	5	3	0	0	0	4	0	0	0	0	1	1	0	0	0	99.1	89.1	99.8	2	3	139278	1	21	1	0	0	6	0	1
c523aa8c88b2322215fdc3b425f946dd	2010	3.92	72	3.92	0	0	0	0	0	0	21	5	0	0	0	4	0	0	0	0	10	2	0	0	0	6	0	0	0	0	1	3	0	0	0	94.3	95.8	96.2	1	5	112772	0	22	0	0	0	5	0	0
e7d085e8fe68563f468739e732408802	2010	3.81	61	3.82	1	0	0	0	0	0	18	2	0	0	0	1	0	0	0	0	6	1	0	0	0	9	1	0	0	0	2	0	0	0	0	88.9	95.8	70.7	1	2	86883	0	24	0	0	0	1	0	1
bf5fecb7bc5f5f0bf16388e2dea050aa	2010	3.63	62	3.69	1	1	1	1	0	0	10	6	0	0	0	2	1	0	0	0	4	2	0	0	0	2	3	0	0	0	2	0	0	0	0	57.2	76.9	70.7	1	4	65251	0	21	0	0	0	5	0	1
b643df116cf71cec52826c257f2fcb89	2010	3.8	60	3.81	1	1	1	1	0	0	12	3	0	0	0	1	0	0	0	0	8	2	0	0	0	3	0	0	0	0	0	1	0	0	0	97.5	95.8	90.8	2	5	195604	0	21	1	0	0	2	0	1
4a240baf48738594cd9dee4995425839	2010	3.31	66	3.36	0	1	0	0	0	0	6	11	1	0	0	1	1	0	0	0	2	3	0	0	0	2	6	1	0	0	1	1	0	0	0	79	87.9	67.4	1	4	123324	0	24	0	0	0	1	1	0
ba99168a5bae2c3178f6a1a38fec16ab	2010	4	66	3.98	1	1	0	0	0	0	21	0	0	0	0	2	0	0	0	0	2	0	0	0	0	15	0	0	0	0	2	0	0	0	0	97.5	97.9	96.2	2	2	39421	0	22	0	0	0	1	0	1
6ff21131e5bad0979a0ca88e635b8adc	2010	3.82	86	3.74	0	0	0	0	0	0	20	3	1	0	0	2	0	0	0	0	1	1	1	0	0	15	2	0	0	0	2	0	0	0	0	96.1	89.1	99.8	1	2	107974	0	26	0	0	0	1	0	0
5312ce023a854b7254f46de853d2e256	2010	3.7	66.8	3.75	1	1	1	1	0	0	17	6	0	0	0	4	1	0	0	0	5	2	0	0	0	5	3	0	0	0	3	0	0	0	0	80.4	76.9	96.2	1	1	90681	1	22	1	1	0	2	0	1
59cd12ce0352a3be5144601132e5dc12	2010	3.79	82	3.76	1	0	1	1	0	0	21	3	0	0	0	0	1	0	0	0	11	0	0	0	0	7	1	0	0	0	3	1	0	0	0	91.9	95.8	90.8	1	8	57540	0	21	0	0	0	2	1	0
ccd09d97034d11eebd6295b41cc06bff	2010	3.97	66	3.95	1	1	1	1	0	0	18	0	0	0	0	1	0	0	0	0	7	0	0	0	0	8	0	0	0	0	2	0	0	0	0	97.5	99.4	90.8	1	2	136223	1	21	0	0	0	2	0	1
efe9bc62ab089d2373afd39a85aecb07	2010	3.4	66	3.58	0	0	0	0	0	0	10	10	0	0	0	2	0	0	0	0	2	4	0	0	0	5	3	0	0	0	1	3	0	0	0	94.3	89.1	90.8	1	3	71761	1	21	0	0	0	1	0	0
2c8b8317bc060c7c3001e85514ff6bdd	2010	3.74	70	3.77	0	1	0	1	0	0	18	3	0	0	0	3	0	0	0	0	6	0	0	0	0	6	2	0	0	0	3	1	0	0	0	88.9	89.1	96.2	2	5	69093	1	20	1	0	0	3	0	0
044059373c531f74a74b179ab6bcc052	2010	3.6	76	3.71	0	1	0	0	0	0	18	3	2	0	0	2	0	0	0	0	7	1	1	0	0	6	1	1	0	0	3	1	0	0	0	97.2	98.1	94.5	1	8	101680	1	22	1	0	0	1	1	1
d257cd2f9b0c9ad86d3eff0b899405a5	2010	3.83	61	3.86	0	0	0	0	0	0	14	2	0	0	0	3	0	0	0	0	4	2	0	0	0	5	0	0	0	0	2	0	0	0	0	91.1	87.8	98.1	1	3	105917	1	21	1	0	0	4	1	0
64e9d826f3d3d630930e93add2ca5174	2010	3.6	60.7	3.83	1	1	1	1	0	0	8	6	0	0	0	1	0	0	0	0	6	3	0	0	0	1	2	0	0	0	0	1	0	0	0	88.9	89.1	81.9	2	6	106374	1	21	1	0	0	4	0	1
faa3c2a8fecf7b60c351678716dc9691	2010	4	36	4	0	0	0	0	0	0	10	0	0	0	0	0	0	0	0	0	3	0	0	0	0	5	0	0	0	0	2	0	0	0	0	88.9	89.1	81.9	2	8	125355	1	20	1	0	0	3	0	0
977675cef937b7fea54ea4f03a473672	2010	3.94	55	3.88	1	1	1	1	0	0	20	0	0	0	0	3	0	0	0	0	7	0	0	0	0	6	0	0	0	0	4	0	0	0	0	97.5	89.1	98.1	1	2	72829	0	21	0	0	0	5	0	0
6dfbeaac4af93fdfb5924dc2b4e8ac3e	2010	3.66	58	3.64	1	1	1	1	0	0	14	5	0	0	0	2	0	0	0	0	6	1	0	0	0	4	4	0	0	0	2	0	0	0	0	85	76.9	81.9	2	5	105625	0	21	1	0	0	2	1	1
c6404464643fc06ae41bdc85d542aff7	2010	3.87	76	3.83	0	0	0	0	0	0	23	0	0	0	0	1	0	0	0	0	12	0	0	0	0	8	0	0	0	0	2	0	0	0	0	87.9	94.8	80.3	1	8	94724	1	22	0	0	0	4	0	1
8036155f9bec9e4bc779ed945fc6adca	2010	3.47	72.6	3.47	0	0	0	1	0	0	12	9	1	0	0	1	2	1	0	0	7	2	0	0	0	3	3	0	0	0	1	2	0	0	0	99.1	99.4	99.8	2	3	202067	0	22	1	0	0	6	0	0
7d326a2de191b5a0aad5bbf859778d90	2010	3.62	56	3.5	0	0	0	1	0	0	10	3	1	0	0	2	0	0	0	0	5	1	0	0	0	2	1	1	0	0	1	1	0	0	0	74.2	75.8	80.3	1	6	68047	1	22	1	0	0	1	0	1
6e06b89e04307a62942d2f72347af964	2010	3.67	48	3.82	1	0	1	0	0	0	8	4	0	0	0	0	1	0	0	0	3	2	0	0	0	4	0	0	0	0	1	1	0	0	0	94.3	95.8	90.8	2	7	43183	0	22	0	0	0	3	0	1
66454c98cdcf1222ed171d1ef5422c95	2010	3.95	76	3.93	0	0	0	0	0	0	21	0	0	0	0	1	0	0	0	0	11	0	0	0	0	4	0	0	0	0	5	0	0	0	0	84	98.1	55.5	1	3	135965	1	25	1	0	0	1	0	0
492abdd2b1d529dbf81e438ba468d50f	2010	3.75	74	3.72	1	1	1	1	0	0	16	4	0	0	0	2	0	0	0	0	6	2	0	0	0	6	2	0	0	0	2	0	0	0	0	96.1	95.8	96.2	1	5	80517	1	21	0	0	0	1	0	0
653a1fd969145aad8f56642e37e5a1d8	2010	3.95	60	3.96	1	1	1	1	0	0	21	1	0	0	0	0	1	0	0	0	10	0	0	0	0	7	0	0	0	0	4	0	0	0	0	88.9	95.8	90.8	1	8	44301	1	21	0	0	0	6	0	1
148a5a04a9c90a7d737b2fb94c820b54	2010	3.22	81.5	3.48	0	0	0	0	0	0	11	10	4	0	0	2	0	0	0	0	8	3	2	0	0	1	6	1	0	0	0	1	1	0	0	80.4	89.1	81.9	1	2	53821	1	21	1	0	0	7	1	0
c4a57e139f2d3797a6dd4b4b57f2ad05	2010	3.72	88	3.71	1	1	1	1	0	0	24	4	0	0	0	2	0	0	0	0	11	2	0	0	0	7	2	0	0	0	4	0	0	0	0	85	89.1	96.2	2	4	56981	0	22	0	0	0	2	0	1
073e2e79e1a2bed1ca21fae36d42fa62	2010	3.82	66	3.88	0	1	0	1	0	0	17	4	0	0	0	3	0	0	0	0	7	2	0	0	0	5	2	0	0	0	2	0	0	0	0	69.5	89.1	70.7	2	2	73669	0	19	0	0	0	6	1	1
c7405bcac2d9fc7b45d00e87711fb336	2010	3.69	66	3.7	0	0	0	0	0	0	15	5	0	0	0	2	0	0	0	0	6	2	0	0	0	4	2	0	0	0	3	1	0	0	0	99	99.9	89.2	1	5	107043	0	21	1	0	0	3	0	0
58860861e8b7646b31532c01b6bf20f3	2010	3.91	50	3.94	1	1	1	1	0	0	15	1	0	0	0	2	0	0	0	0	7	0	0	0	0	4	1	0	0	0	2	0	0	0	0	96.1	95.8	90.8	1	2	78414	0	20	1	0	0	7	0	0
6e23ef553c5fcd9b00955db5824fe2ff	2010	3.89	43	3.95	0	1	0	0	0	0	13	1	0	0	0	2	0	0	0	0	3	0	0	0	0	7	0	0	0	0	1	1	0	0	0	94.3	89.1	90.8	1	8	58890	0	22	1	0	1	4	0	0
c171acb057f2aa6f564f05360c5ea81c	2010	3.81	71	3.71	1	0	1	0	0	0	18	2	0	0	0	1	1	0	0	0	7	1	0	0	0	8	0	0	0	0	2	0	0	0	0	93.6	87.8	94.5	1	2	58916	0	20	1	1	0	2	0	1
30ab3012a8a645093e38cb4ac4f2f2fc	2010	3.93	48	3.89	1	1	1	1	0	0	12	0	0	0	0	4	0	0	0	0	2	0	0	0	0	4	0	0	0	0	2	0	0	0	0	91.9	89.1	98.1	1	4	79998	1	20	0	0	0	1	0	1
a769e195e19676ac9bdba61fcd8cf76f	2010	3.25	61.5	3.53	0	1	0	1	0	0	8	10	3	0	0	3	4	0	0	0	1	1	0	0	0	4	2	2	0	0	0	3	1	0	0	96.1	89.1	99.8	2	2	205243	0	23	0	0	0	3	0	0
e8112ca0b0d463f3471bc2b97c953ead	2010	3.89	71	3.9	1	0	0	1	0	0	19	1	0	0	0	2	1	0	0	0	7	0	0	0	0	8	0	0	0	0	2	0	0	0	0	88.9	89.1	81.9	2	2	58815	0	22	0	0	0	2	1	1
994929c20639021607fd026e47ce9eab	2010	3.29	28	3.59	0	1	0	1	0	0	2	5	0	0	0	0	0	0	0	0	0	2	0	0	0	2	3	0	0	0	0	0	0	0	0	93	87.9	94.4	1	7	191408	0	21	1	0	0	3	0	0
c94a55dd56489c09cdee6c8fc50f44b9	2010	3.47	68	3.67	0	0	0	0	0	0	14	9	2	0	0	2	1	0	0	0	7	2	1	0	0	3	5	0	0	0	2	1	1	0	0	88.9	97.9	70.7	1	2	56878	1	22	0	1	0	5	0	0
82bd6769d0433bc88b99ae3e3bc92503	2010	3.37	60	3.52	0	1	0	1	0	0	8	4	2	0	0	3	0	0	0	0	4	2	2	0	0	0	2	0	0	0	1	0	0	0	0	75.2	76.9	70.7	1	6	74019	1	21	1	0	0	1	0	1
3c0e20a142478667697f9ed73516cb55	2010	3.62	56	3.64	0	0	0	0	0	0	9	5	0	0	0	2	0	0	0	0	6	1	0	0	0	1	2	0	0	0	0	2	0	0	0	97.5	99.4	90.8	1	2	66808	1	21	1	0	0	4	0	0
8550ad11a1464b72338639d460e4c709	2010	3.71	51.9	3.71	0	1	0	1	0	0	11	2	0	0	0	2	0	0	0	0	5	0	0	0	0	2	2	0	0	0	2	0	0	0	0	98.4	97.9	96.2	1	8	81607	0	21	1	0	0	4	0	0
37fe4076f66666a1799b9bf65d0e3864	2010	3.59	64	3.73	1	1	1	1	0	0	14	8	0	0	0	1	0	0	0	0	11	4	0	0	0	1	4	0	0	0	1	0	0	0	0	96.1	95.8	96.2	1	5	176042	0	22	1	0	0	4	1	1
a480afb7931d98b33423e35476faf62c	2010	3.6	60	3.78	1	0	1	0	0	0	12	7	0	0	0	1	0	0	0	0	3	3	0	0	0	7	1	0	0	0	1	3	0	0	0	87.9	75.8	94.5	1	6	76469	1	22	1	0	0	3	0	1
221210c85a1d4222c81dd9f777e9de41	2010	3.61	78	3.69	0	0	0	0	0	0	14	7	0	0	0	3	1	0	0	0	1	1	0	0	0	9	4	0	0	0	1	1	0	0	0	87.9	94.8	80.3	1	5	76034	1	22	0	0	0	1	0	0
1721c37664018f32fc266e6516cb68c0	2010	3.81	59	3.8	1	1	1	1	0	0	11	1	0	0	0	0	1	0	0	0	4	0	0	0	0	5	0	0	0	0	2	0	0	0	0	69.5	76.9	81.9	2	3	106729	1	22	0	0	0	3	1	1
34191e66f0fb99eda09746888badc169	2010	3.86	67	3.83	1	0	1	0	0	0	19	2	0	0	0	1	0	0	0	0	11	2	0	0	0	5	0	0	0	0	2	0	0	0	0	79.4	75.8	89.2	1	2	111762	0	21	1	0	0	4	0	0
71d8fc4a9400724e692ccc955ad62d6b	2010	3.84	66	3.87	0	0	0	0	0	0	20	2	0	0	0	1	0	0	0	0	10	1	0	0	0	7	1	0	0	0	2	0	0	0	0	97.5	95.8	98.1	1	8	149131	1	21	1	0	0	3	0	0
2d8bc0a33fca9a3c6980695ed5a7c894	2010	3.78	64	3.83	0	0	0	0	0	0	20	5	0	0	0	4	0	0	0	0	4	1	0	0	0	9	4	0	0	0	3	0	0	0	0	94.3	95.8	96.2	1	8	88515	0	21	0	0	0	4	0	0
9fbbc8bbccaf5dcec968adae9bd8d928	2010	3.7	55	3.76	0	0	0	0	0	0	16	4	2	0	0	4	0	0	0	0	3	2	1	0	0	5	2	1	0	0	4	0	0	0	0	95.6	99.7	80.3	1	5	97804	0	21	0	0	0	1	0	1
13075fa3f81396281a8c107a3bbbf69f	2010	3.87	62	3.73	1	1	1	1	0	0	15	2	0	0	0	1	0	0	0	0	6	0	0	0	0	6	2	0	0	0	2	0	0	0	0	99.8	97.9	98.1	1	2	126204	0	22	0	0	0	1	0	0
e3c4518d9bf921e2732741caad8e6bd8	2010	3.63	88	3.61	1	0	1	0	0	0	20	9	1	0	0	2	1	0	0	0	10	5	0	0	0	4	3	1	0	0	4	0	0	0	0	87.2	87.9	89	1	5	125355	0	22	1	0	0	3	0	0
0d391b1e06d3725068142715b84eed8f	2010	3.94	63	3.89	0	0	0	0	0	0	16	1	0	0	0	1	0	0	0	0	5	0	0	0	0	8	1	0	0	0	2	0	0	0	0	97.9	98.3	94.4	1	4	86309	1	22	0	0	0	3	0	0
8951f05473bc158034ab3f278ab64e81	2010	3.31	50	3.43	1	1	1	1	0	0	5	6	1	0	0	0	1	0	0	0	3	3	0	0	0	1	1	1	0	0	1	1	0	0	0	69.5	57.7	70.7	1	5	106536	1	21	1	0	0	1	0	0
a464bd442000aa6d0b4e6cc983130165	2010	3.63	57	3.64	1	1	1	1	0	0	17	3	1	0	0	1	0	0	0	0	8	1	0	0	0	4	2	1	0	0	4	0	0	0	0	80.4	95.8	90.8	2	0	28765	1	19	0	1	0	5	0	1
8a77273616cb38a4a4f8fc2e5aa74a64	2010	3.91	61	3.87	0	0	0	0	0	0	16	1	0	0	0	3	0	0	0	0	4	0	0	0	0	7	1	0	0	0	2	0	0	0	0	91.1	87.8	94.5	2	3	93605	0	25	0	0	0	3	1	0
7cad88a5413b785a4c372710da3c2b0d	2010	3.12	86	3.25	0	0	0	0	0	0	10	12	4	0	0	0	1	1	0	0	0	1	0	0	0	10	6	3	0	0	0	4	0	0	0	87.7	95.5	79.4	2	5	75938	1	23	1	0	0	1	1	0
74d1fd652bbf0cd090adae16ea41a64f	2010	3.73	76	3.74	1	0	0	0	1	0	20	4	0	0	0	0	1	0	0	0	16	0	0	0	0	3	2	0	0	0	1	1	0	0	0	88.9	89.1	70.7	1	4	28692	1	23	0	1	0	1	0	0
81fcf874df082e52e61bd3dde13c8679	2010	3.79	77	3.88	0	0	0	0	0	0	29	4	0	0	0	3	0	0	0	0	7	0	0	0	0	17	2	0	0	0	2	2	0	0	0	85	89.1	81.9	1	0	22452	1	22	0	1	0	4	0	0
b9d60bd27896bc383959a1e393abb62b	2010	3.53	50	3.74	0	0	0	0	0	0	9	5	1	0	0	1	0	0	0	0	5	3	0	0	0	1	2	1	0	0	2	0	0	0	0	85	89.1	70.7	1	8	205243	1	22	1	0	0	5	0	1
8a2f153eccda89c38a092f7152dce219	2010	3.61	91	3.63	1	1	1	1	0	0	18	8	0	0	0	1	0	0	0	0	11	5	0	0	0	3	2	0	0	0	3	1	0	0	0	91.9	95.8	81.9	1	4	132759	1	25	1	0	1	2	0	1
43e9bc0570239704462e16ccd28dbc6c	2010	3.77	91	3.84	0	1	0	1	0	0	24	6	0	0	0	2	2	0	0	0	10	0	0	0	0	7	4	0	0	0	5	0	0	0	0	94.3	95.8	98.1	2	3	86575	1	24	0	0	0	5	0	1
248b61616d83d8c84149e23ad53eec3a	2010	3.74	54	3.75	0	0	0	0	0	0	12	5	0	0	0	1	0	0	0	0	2	3	0	0	0	7	1	0	0	0	2	1	0	0	0	87.2	78.2	89	1	6	139891	1	23	1	0	0	1	0	1
ec396497186924e89e31855418550922	2010	3.82	52	3.72	1	1	1	1	0	0	10	3	0	0	0	1	2	0	0	0	3	0	0	0	0	5	0	0	0	0	1	1	0	0	0	97.5	95.8	99.9	1	0	73757	0	21	1	0	0	1	0	0
c6f3663d40ef3ad6ae65362617020958	2010	3.94	64	3.86	0	0	0	0	0	1	19	1	0	0	0	1	0	0	0	0	8	0	0	0	0	7	1	0	0	0	3	0	0	0	0	93.6	94.8	89.2	3	2	42583	0	26	1	0	1	2	0	1
bc4252cf41538f29ea1e7cba6c98875f	2010	4	62	3.96	1	1	0	0	0	0	19	0	0	0	0	2	0	0	0	0	2	0	0	0	0	13	0	0	0	0	2	0	0	0	0	91.1	87.8	89.2	1	2	35964	1	20	0	0	0	1	0	1
036c72229e58520e055f3de93b04e672	2010	3.85	70	3.65	1	1	0	1	0	0	17	2	0	0	0	1	1	0	0	0	7	0	0	0	0	7	1	0	0	0	2	0	0	0	0	95.1	87.9	99.7	1	7	136223	0	23	0	0	0	1	0	1
fd14b10193d8da8f10a31b10ad1c71fa	2010	3.82	68	3.85	1	0	1	0	0	0	22	5	0	0	0	3	0	0	0	0	10	0	0	0	0	8	2	0	0	0	1	3	0	0	0	75.2	76.9	57.9	1	0	39618	1	21	0	1	0	2	0	0
337306ebc9415b970a7d3d01de054519	2011	3.68	44	3.78	1	1	1	1	1	1	8	2	0	0	0	2	1	0	0	0	1	1	0	0	0	3	0	0	0	0	2	0	0	0	0	87.7	77	88.7	1	3	62821	0	24	1	0	1	3	0	0
e9e574fe49406a3e3f0afd8233d33226	2011	3.29	101	3.35	1	0	0	0	0	0	9	18	0	0	0	1	1	0	0	0	1	2	0	0	0	7	13	0	0	0	0	2	0	0	0	93.7	95.5	95.2	2	6	125355	1	22	0	0	0	1	0	0
0fca7c4480a15daf6f98a271a4049e17	2011	3.54	81	3.55	1	1	1	1	1	1	14	7	1	0	0	1	2	0	0	0	7	3	1	0	0	3	2	0	0	0	3	0	0	0	0	83.7	77	79.4	1	5	108286	1	27	1	0	1	3	1	1
cc43c2cde7361fb7341c16d0895243e1	2011	3.64	88	3.67	0	0	0	0	0	0	18	7	0	0	0	1	1	0	0	0	8	0	0	0	0	6	5	0	0	0	3	1	0	0	0	94.3	89.1	96.2	1	4	144652	1	22	1	0	0	7	0	1
2191d8dcd7f296525853292d94eafd9d	2011	3.72	77	3.74	1	1	0	0	0	0	17	9	0	0	0	1	1	0	0	0	11	1	0	0	0	2	6	0	0	0	3	1	0	0	0	91.9	95.8	90.8	1	5	142621	0	22	0	0	0	2	0	1
7b6064518037959e354ca3fb553b923f	2011	3.31	75	3.44	1	1	1	1	0	0	11	12	2	0	0	0	1	0	0	0	10	7	0	0	0	1	2	2	0	0	0	2	0	0	0	97.5	95.8	90.8	1	6	107195	1	21	1	0	0	3	0	0
91cd867cc58d428821f7967391bc3886	2011	3.92	54	3.93	0	0	0	1	0	0	16	1	0	0	0	2	0	0	0	0	6	0	0	0	0	6	1	0	0	0	2	0	0	0	0	97.5	95.8	99.8	1	6	59870	1	21	1	0	0	4	0	0
ef55c51005bf13eb9cd7587e27c85806	2011	3.67	65	3.66	1	1	1	1	0	0	18	7	0	0	0	2	1	0	0	0	6	4	0	0	0	7	1	0	0	0	3	1	0	0	0	73.7	95.5	67.9	1	3	45677	0	20	0	0	0	5	1	1
710c33ac32b05a91b7e30341da010b14	2011	3.75	72	3.77	0	1	0	0	0	0	17	4	0	0	0	1	2	0	0	0	10	1	0	0	0	5	0	0	0	0	1	1	0	0	0	93.7	95.5	88.7	2	3	131636	0	22	1	0	0	5	1	1
9a8ed8864f83fdd121e41f2e112a8484	2011	3.73	69	3.73	0	1	0	0	0	0	22	5	0	0	0	1	1	0	0	0	7	1	0	0	0	13	0	0	0	0	1	3	0	0	0	94.3	95.8	90.8	1	8	58916	0	22	0	0	0	9	0	0
db5b76fcc881d27d9a558049d2a00fe4	2011	3.45	98	3.39	1	1	1	1	1	0	14	11	1	0	0	1	2	0	0	0	9	5	0	0	0	3	2	1	0	0	1	2	0	0	0	91.1	97.6	67.9	1	8	84802	0	23	1	0	0	4	0	0
a82d6c4233656ecc37a035981248800b	2011	3.93	67	3.96	1	1	1	1	0	0	23	1	0	0	0	1	1	0	0	0	10	0	0	0	0	8	0	0	0	0	4	0	0	0	0	91.1	95.5	79.4	1	2	29889	0	22	0	0	0	7	0	1
0ad2ef58de703fe741029722c7da68a9	2011	3.85	56	3.89	1	0	1	0	0	0	14	1	0	0	0	2	0	0	0	0	4	1	0	0	0	6	0	0	0	0	2	0	0	0	0	94.3	99.4	90.8	1	5	122622	1	21	1	0	0	1	0	1
2ed1d7620afc239fb0396b652bd85d84	2011	4	50.3	3.99	1	1	0	0	0	0	20	0	0	0	0	2	0	0	0	0	5	0	0	0	0	7	0	0	0	0	6	0	0	0	0	98.3	99.4	95.2	1	3	105917	0	21	0	0	0	2	1	0
1215470bdc0d02c55bc10c8daf52c05c	2011	3.43	67	3.53	1	1	1	1	0	0	11	10	1	0	0	4	4	0	0	0	1	2	1	0	0	4	4	0	0	0	2	0	0	0	0	91.9	89.1	96.2	1	6	93842	1	22	1	0	0	2	0	0
667a1dc6f16c01cb5f832d73d9a0ae9c	2011	3.79	45.9	3.84	1	1	1	1	0	0	14	3	0	0	0	2	1	0	0	0	5	1	0	0	0	4	1	0	0	0	3	0	0	0	0	91.9	89.1	96.2	1	4	99735	0	22	1	0	0	2	0	1
b31e358736c0c23fa91a29deba64715b	2011	3.98	58	3.9	1	1	0	0	0	0	15	0	0	0	0	1	0	0	0	0	2	0	0	0	0	10	0	0	0	0	2	0	0	0	0	97.3	97.6	95.2	1	1	83074	0	20	0	0	0	5	0	0
558b4a47533e8fa0ea696f8e0405ce9b	2011	4	56.4	4	0	0	0	0	0	0	19	0	0	0	0	3	0	0	0	0	9	0	0	0	0	4	0	0	0	0	3	0	0	0	0	88.9	89.1	96.2	1	4	68901	0	21	1	0	0	3	1	1
b2c86404fc649e18315bc34e15bc7979	2011	3.93	58	3.82	1	0	1	0	0	0	15	1	0	0	0	3	1	0	0	0	2	0	0	0	0	8	0	0	0	0	2	0	0	0	0	88.9	95.8	96.2	1	4	131335	0	21	0	0	0	1	0	1
41c439ac6222cc94a705a03f1a5836dc	2011	3.4	81	3.33	0	1	0	0	0	0	9	12	0	0	0	1	1	0	0	0	6	7	0	0	0	1	3	0	0	0	1	1	0	0	0	94.3	89.1	99.8	1	2	108155	1	24	1	0	0	2	0	0
b5b2f358234f36deb56f88084d2de792	2011	3.85	52	3.88	0	0	0	0	0	0	11	1	0	0	0	2	0	0	0	0	2	1	0	0	0	5	0	0	0	0	2	0	0	0	0	91.1	88.8	88.7	1	6	98210	1	23	0	0	0	4	0	1
a2f7358ef3a43a40d23554432189e1d6	2011	3.26	40	3.56	1	1	0	0	0	0	2	8	0	0	0	0	1	0	0	0	2	2	0	0	0	0	3	0	0	0	0	2	0	0	0	75.2	76.9	70.7	1	6	96760	1	21	1	0	0	2	1	1
a53c594d6b8e1c04d66b7d2e4f297952	2011	3.81	75	3.82	1	1	0	1	0	0	21	2	0	0	0	1	2	0	0	0	11	0	0	0	0	7	0	0	0	0	2	0	0	0	0	97.3	99.9	79.4	1	2	115659	1	23	1	0	0	2	0	0
2fa2c015c7eadcf67150366185d232bf	2011	3.97	52	3.95	1	1	0	0	0	0	18	0	0	0	0	2	0	0	0	0	8	0	0	0	0	6	0	0	0	0	2	0	0	0	0	95.7	95.5	79.4	1	4	70890	1	20	1	0	0	3	1	1
6febcc1849eef493e822fab945d8eb58	2011	3.62	64.6	3.72	0	0	0	0	0	0	16	8	0	0	0	1	1	0	0	0	1	4	0	0	0	10	3	0	0	0	4	0	0	0	0	93.7	88.8	97.3	2	2	71748	0	21	0	0	0	2	0	0
b161d52c4725f858b458210f6c606724	2011	3.69	65.5	3.65	0	0	0	0	0	0	17	6	0	0	0	2	0	0	0	0	10	2	0	0	0	1	4	0	0	0	4	0	0	0	0	95.7	99.4	88.7	1	8	32877	1	21	0	0	0	3	0	1
fe5218400061d9e592b7028b8ab72ae8	2011	3.49	55	3.62	1	1	1	0	0	0	9	9	0	0	0	0	2	0	0	0	4	3	0	0	0	4	3	0	0	0	1	1	0	0	0	96.1	95.8	96.2	1	2	131123	1	21	1	0	0	5	0	1
954947718dc642ea005cb8aec929e6cc	2011	3.47	87	3.5	1	1	1	0	0	0	10	11	0	0	0	3	3	0	0	0	0	3	0	0	0	5	5	0	0	0	2	0	0	0	0	91.1	88.8	97.3	2	5	67355	0	24	1	0	1	2	1	1
880487cb48dd79a8d869dfa198b79324	2011	3.74	58.5	3.75	1	0	0	0	0	1	11	4	0	0	0	2	0	0	0	0	7	2	0	0	0	2	2	0	0	0	0	0	0	0	0	93.7	95.5	88.7	2	4	110999	1	28	1	0	1	2	1	1
c5b7646ec67e93d93e5169f0d595b660	2011	3.45	56	3.58	1	1	0	0	0	0	6	8	0	0	0	1	1	0	0	0	3	3	0	0	0	1	3	0	0	0	1	1	0	0	0	97.3	95.5	97.3	2	1	56572	0	20	0	0	0	1	0	1
c5a002f01a1fcefae1429d083c6b8cdb	2011	3.98	59.3	3.86	1	1	0	0	0	0	21	0	0	0	0	2	0	0	0	0	8	0	0	0	0	7	0	0	0	0	4	0	0	0	0	91.9	76.9	98.1	1	2	75511	0	21	1	0	0	7	0	1
93d00bf6aa2eaa824ef06dc98286f90b	2011	3.83	66	3.79	1	1	0	0	0	0	14	3	0	0	0	2	1	0	0	0	8	0	0	0	0	2	2	0	0	0	2	0	0	0	0	97.3	88.8	95.2	1	5	54535	0	25	0	0	0	2	1	0
11be1ff0bd5a4cad90a2b00ebd3ebc16	2011	3.64	56	3.72	1	1	0	1	0	0	13	7	0	0	0	3	0	0	0	0	7	2	0	0	0	1	5	0	0	0	2	0	0	0	0	91.1	88.8	79.4	2	6	73973	1	20	1	0	0	3	0	0
9109349c2370b98cf671db8c721c3e22	2011	3.93	43	3.94	0	1	1	1	0	0	16	0	0	0	0	1	0	0	0	0	3	0	0	0	0	7	0	0	0	0	5	0	0	0	0	98.4	95.8	99.8	1	6	67338	1	21	1	0	0	4	0	1
77dea81f253d1731db55843baca085fc	2011	3.92	63	3.86	0	1	0	0	0	0	20	2	0	0	0	2	0	0	0	0	7	0	0	0	0	7	1	0	0	0	4	1	0	0	0	97.3	97.6	97.3	1	2	115109	1	22	0	0	0	3	1	1
545ee81ae4b6fee4fcf9a5ce6518cedd	2011	3.75	106.2	3.78	1	1	1	1	0	0	23	9	0	0	0	3	2	0	0	0	16	1	0	0	0	3	4	0	0	0	1	2	0	0	0	91.9	89.1	98.1	1	6	114005	0	21	1	0	0	4	1	1
48a1fffbc1d6a889582c011a8a83044d	2011	3.88	66	3.84	0	1	0	1	0	0	20	0	0	0	0	1	0	0	0	0	9	0	0	0	0	8	0	0	0	0	2	0	0	0	0	91.1	88.8	95.2	2	5	58916	1	21	1	0	0	2	0	0
0e6b7cafcb6dbfc20ea4cbdc28737ac7	2011	3.95	74	3.94	1	0	0	0	0	0	20	0	0	0	0	2	0	0	0	0	8	0	0	0	0	8	0	0	0	0	2	0	0	0	0	91.1	88.8	97.3	1	3	71127	1	20	0	0	0	5	1	0
520a0337ddfc05b788b3ee1e35d7c509	2011	3.75	78.3	3.68	0	1	0	0	0	0	25	4	0	0	0	4	0	0	0	0	2	1	0	0	0	17	2	0	0	0	2	1	0	0	0	96.1	99.4	98.1	1	2	70229	0	22	1	0	0	3	0	0
14df005e049010425affaebc53cb2b44	2011	3.93	79	3.93	1	1	1	1	0	0	23	0	0	0	0	3	0	0	0	0	12	0	0	0	0	5	0	0	0	0	3	0	0	0	0	83.7	95.5	88.7	1	5	103470	1	20	0	0	0	3	0	0
22d59c7b45535d81de149a5edbbb9772	2011	3.97	50	3.99	0	0	0	0	0	0	17	0	0	0	0	0	0	0	0	0	6	0	0	0	0	9	0	0	0	0	2	0	0	0	0	88.9	76.9	81.9	1	2	31088	0	21	0	1	0	2	0	0
55690c02b3bcda0b336613d55253365c	2011	3.87	60	3.84	1	1	1	1	0	0	16	3	0	0	0	1	0	0	0	0	9	2	0	0	0	4	1	0	0	0	2	0	0	0	0	93.7	88.8	97.3	1	5	43849	1	21	1	0	0	4	0	0
1640e24962ac293eec11b02607fab62f	2011	3.98	70	3.99	0	0	0	0	0	0	22	1	0	0	0	2	0	0	0	0	2	0	0	0	0	16	1	0	0	0	2	0	0	0	0	79	77	67.9	1	3	65133	1	21	0	0	0	3	0	1
35909ec3849f8f9431664713ebf01f87	2011	3.98	89	3.91	1	1	1	1	0	0	20	0	0	0	0	2	0	0	0	0	4	0	0	0	0	12	0	0	0	0	2	0	0	0	0	93.7	97.6	79.4	1	4	139900	1	21	0	0	0	2	0	0
25f9a817699c6cd77da133dde06a864d	2011	3.84	72.6	3.83	1	0	0	0	0	0	20	2	0	0	0	0	0	0	0	0	12	1	0	0	0	6	0	0	0	0	2	1	0	0	0	85	89.1	90.8	1	3	37864	1	22	1	0	0	2	1	0
9fc7fc87726882b2b540665dbb4e7b21	2011	3.95	62	3.93	0	1	0	0	0	0	20	0	0	0	0	0	0	0	0	0	9	0	0	0	0	9	0	0	0	0	2	0	0	0	0	96.1	97.9	96.2	1	5	127418	0	20	0	0	0	5	0	0
9f2c84b79af74b67156d05d19e1ad2f5	2011	3.9	61	3.82	1	1	1	1	1	0	16	2	0	0	0	3	0	0	0	0	3	2	0	0	0	8	0	0	0	0	2	0	0	0	0	93.7	95.5	88.7	2	5	105187	0	24	0	0	0	2	0	0
7b01c25ca71a9f7d48be3392689aa185	2011	3.79	80	3.87	0	0	0	0	0	0	20	9	0	0	0	2	0	0	0	0	11	2	0	0	0	6	4	0	0	0	1	3	0	0	0	61.8	77	54.5	2	7	41825	1	23	0	1	0	3	1	1
77f14f7d87d4970e9ee4aa7460301fa0	2011	3.88	68.8	3.89	1	1	0	0	0	0	24	1	0	0	0	4	0	0	0	0	11	0	0	0	0	5	1	0	0	0	4	0	0	0	0	85	76.9	90.8	1	4	48272	0	23	1	0	0	5	0	0
187753b2c65158fc908fc789e935b8f5	2011	3.81	70	3.84	0	0	0	0	0	0	20	2	0	0	0	2	0	0	0	0	11	0	0	0	0	7	0	0	0	0	0	2	0	0	0	91.9	95.8	90.8	1	3	93605	1	22	1	0	0	4	0	1
7ebbd40a0bad1a1779ea82fda2477d84	2011	3.76	48	3.7	1	1	0	0	0	0	14	4	0	0	0	1	0	0	0	0	6	3	0	0	0	5	1	0	0	0	2	0	0	0	0	95.7	95.5	97.3	2	3	79451	0	20	1	0	0	7	0	1
1661268de1296bb82c8d23aa703969e6	2011	3.82	52	3.81	1	1	1	1	0	0	13	2	0	0	0	1	0	0	0	0	5	2	0	0	0	3	0	0	0	0	4	0	0	0	0	87.7	77	88.7	2	5	71649	1	22	0	0	0	3	1	1
b3ecc8fd799d6d9293691df4bdd6922b	2011	4	52.8	3.84	1	1	0	0	1	0	15	0	0	0	0	2	0	0	0	0	3	0	0	0	0	6	0	0	0	0	4	0	0	0	0	97.3	97.6	95.2	1	5	73075	0	22	0	0	0	5	0	1
4bab6998c118a88cf5a4538f20593ad9	2011	3.98	64	3.97	1	1	0	0	0	0	18	0	0	0	0	2	0	0	0	0	6	0	0	0	0	8	0	0	0	0	2	0	0	0	0	98.3	97.6	95.2	1	6	49911	0	20	0	0	0	2	0	0
c7c8de36b3514ab457b7efe3549b6c29	2011	3.83	55	3.8	0	1	1	1	0	0	14	3	0	0	0	1	1	0	0	0	1	1	0	0	0	10	1	0	0	0	2	0	0	0	0	93.7	88.8	95.2	1	6	22376	1	21	1	0	0	3	0	0
3af563b1f406beb0c1f852f2830226e0	2011	4	68	4	0	0	0	0	0	0	21	0	0	0	0	5	0	0	0	0	7	0	0	0	0	7	0	0	0	0	2	0	0	0	0	95.7	95.5	99.8	1	5	85578	0	22	0	0	0	2	1	0
3ebf02c885e58ea912bfc2811dc1e69f	2011	3.77	42	3.73	1	1	1	1	0	0	12	2	0	0	0	0	1	0	0	0	8	0	0	0	0	2	1	0	0	0	2	0	0	0	0	97.3	97.6	97.3	2	5	67317	0	22	1	0	0	2	0	1
ea6f6217e5fb49436469b5a44f3aa706	2011	3.8	62	3.78	1	1	1	1	0	0	23	3	0	0	0	2	0	0	0	0	11	1	0	0	0	7	1	0	0	0	3	1	0	0	0	94.3	89.1	96.2	1	5	76159	1	21	1	0	0	4	0	0
259649b300c07c36d26348071ab9fea8	2011	3.61	104	3.72	1	1	1	1	0	0	20	11	0	0	0	1	2	0	0	0	11	4	0	0	0	4	4	0	0	0	4	1	0	0	0	79	77	95.2	1	1	25226	1	24	1	1	0	5	0	1
032697a09a6ea4eb2b97b86257e5e192	2011	3.95	66.5	3.93	0	1	0	0	0	0	22	1	0	0	0	2	0	0	0	0	11	0	0	0	0	5	1	0	0	0	4	0	0	0	0	95.7	88.8	97.3	1	3	73394	1	21	0	0	0	7	0	0
246818cf4825ef2687308cf055d811da	2011	3.69	74	3.72	0	0	0	0	0	0	18	5	0	0	0	2	0	0	0	0	6	3	0	0	0	6	2	0	0	0	4	0	0	0	0	79	57.6	95.2	1	4	93702	1	21	1	0	0	1	0	1
9ea87db24229b637e87c67a102116d3d	2011	3.73	52.5	3.75	0	0	1	1	1	0	10	4	0	0	0	0	0	0	0	0	5	2	0	0	0	3	2	0	0	0	2	0	0	0	0	79	88.8	79.4	1	3	184602	0	25	0	0	0	7	1	0
de6e0bca86a20e43cd098d9a6f7ea88a	2011	3.8	76	3.78	1	1	1	1	0	0	19	4	0	0	0	1	2	0	0	0	12	0	0	0	0	4	2	0	0	0	2	0	0	0	0	85	89.1	81.9	1	8	131960	1	22	0	0	0	8	0	0
83fb056249bbd9874c861ba1909d5c35	2011	3.83	48.5	3.83	0	0	0	0	0	0	13	3	0	0	0	2	0	0	0	0	4	2	0	0	0	4	1	0	0	0	3	0	0	0	0	96.1	97.9	90.8	1	8	68760	0	21	1	0	0	3	0	0
1177f51eb57a2a8992b268cadd5a7bd8	2011	3.81	54.3	3.68	0	0	0	1	0	0	11	3	0	0	0	1	1	0	0	0	2	2	0	0	0	6	0	0	0	0	2	0	0	0	0	99.6	99.9	98.1	1	2	111121	0	21	1	0	0	4	0	1
8e2564cfa0d77a3ea1883836da1ef916	2011	3.47	89	3.6	0	1	0	1	0	0	17	12	1	0	0	3	0	0	0	0	1	3	0	0	0	5	3	0	0	0	8	6	1	0	0	85	95.8	96.2	1	4	89741	0	22	1	0	1	3	0	1
a114bb6415bedb54e0037f67041e9407	2011	3.78	68	3.7	1	1	1	0	0	0	15	2	0	0	0	2	0	0	0	0	7	2	0	0	0	4	0	0	0	0	2	0	0	0	0	93.7	97.6	99.8	1	4	98154	0	21	1	0	0	1	0	0
361de2322013f5460db38678b0cbe396	2011	3.58	47.1	3.64	1	1	1	0	0	0	6	5	0	0	0	1	0	0	0	0	0	3	0	0	0	3	2	0	0	0	2	0	0	0	0	97.3	99.4	95.2	1	3	81607	0	21	1	0	0	3	0	1
6e8ef0e7275582a7de39a2507cca32a3	2011	3.74	60	3.65	1	1	0	0	0	0	14	4	0	0	0	1	0	0	0	0	3	3	0	0	0	6	0	0	0	0	4	1	0	0	0	98.3	88.8	99.8	1	5	144078	1	21	1	0	0	4	0	0
d464bff72ad221cc44e381dbfe2e8877	2011	3.87	48	3.92	1	1	1	1	0	0	16	2	0	0	0	1	0	0	0	0	5	2	0	0	0	6	0	0	0	0	4	0	0	0	0	91.1	88.8	88.7	2	2	119551	1	21	1	0	0	4	0	1
39b4fdf5f912a7940300f6c974f17bb7	2011	3.77	48	3.86	1	1	0	1	0	0	11	1	0	0	0	1	0	0	0	0	3	1	0	0	0	5	0	0	0	0	2	0	0	0	0	97.3	97.6	95.2	1	4	73264	0	20	0	0	0	2	0	1
d9e83bb5215a0a15e3c115474a0b0365	2011	3.86	80	3.78	1	1	1	1	0	0	20	3	0	0	0	1	1	0	0	0	14	0	0	0	0	3	2	0	0	0	2	0	0	0	0	91.9	95.8	96.2	1	3	102308	0	22	0	0	0	7	0	1
dd0b589e525d2454b49afa928240ec28	2011	3.9	75	3.8	1	1	1	1	0	0	22	2	0	0	0	6	0	0	0	0	2	2	0	0	0	10	0	0	0	0	4	0	0	0	0	91.1	95.5	95.2	1	2	98762	0	20	0	0	0	5	0	1
a88342a95b4e07f5ee6f37766b841aea	2011	3.63	97	3.75	1	0	0	0	0	0	12	6	1	0	0	6	3	1	0	0	0	2	0	0	0	5	1	0	0	0	1	0	0	0	0	87.7	95.5	79.4	2	2	74827	1	22	1	0	0	3	0	1
07241a4a7319ac8dad9b3f7ba3eb49a1	2011	3.53	66	3.59	1	1	1	1	0	0	12	7	0	0	0	1	1	0	0	0	10	1	0	0	0	1	3	0	0	0	0	2	0	0	0	97.5	99.4	96.2	2	3	144652	0	22	0	0	0	8	0	1
b9342dc9210036bc12cc40cc875a5a43	2011	3.86	49.5	3.87	1	1	0	0	1	0	12	2	0	0	0	3	0	0	0	0	3	0	0	0	0	4	2	0	0	0	2	0	0	0	0	91.1	88.8	95.2	1	8	125383	1	24	1	0	0	9	0	0
565a1ff72199e3c06d4ef531a644462a	2011	3.86	56	3.92	1	1	1	1	0	0	18	2	0	0	0	0	0	0	0	0	5	2	0	0	0	9	0	0	0	0	4	0	0	0	0	87.7	88.8	79.4	1	7	56921	1	21	0	0	0	7	0	0
3d8aa7e41c51bc8f20dd5208cca52846	2011	3.85	59	3.86	0	0	0	1	0	1	20	2	0	0	0	1	0	0	0	0	14	2	0	0	0	3	0	0	0	0	2	0	0	0	0	96.7	98.3	89	2	8	93959	1	25	1	0	1	3	0	0
5935901babc86ad59d09423326b7c55c	2011	3.89	74	3.87	0	0	0	0	0	0	18	2	0	0	0	3	0	0	0	0	7	1	0	0	0	6	1	0	0	0	2	0	0	0	0	98.4	99.4	96.2	1	1	42904	0	24	1	0	0	2	1	1
bd4cffc68416339b3d5532a0bdbedb1a	2011	3.97	51	3.97	1	1	1	1	0	0	15	0	0	0	0	1	0	0	0	0	5	0	0	0	0	7	0	0	0	0	2	0	0	0	0	61.8	88.8	40.9	1	6	47331	1	21	0	0	0	4	0	1
dd1d65014df829ce930a51bc26a87829	2011	3.82	53	3.9	1	1	1	1	0	0	14	2	0	0	0	1	1	0	0	0	6	1	0	0	0	5	0	0	0	0	2	0	0	0	0	91.1	95.5	79.4	1	3	73260	0	21	0	0	0	3	0	0
6f5f3f6c621d41f040014eb5c10ca01e	2011	3.55	56	3.52	1	1	1	1	0	0	13	4	1	0	0	1	1	1	0	0	4	1	0	0	0	4	2	0	0	0	4	0	0	0	0	91.1	88.8	88.7	1	4	54791	0	23	0	0	0	2	0	0
85a27e8125ee044b474bf7efa1544de1	2011	3.61	84	3.67	1	0	0	0	0	0	13	5	1	0	0	3	0	0	0	0	8	2	1	0	0	2	1	0	0	0	0	2	0	0	0	93.7	95.5	79.4	2	8	51568	1	22	1	0	0	3	0	1
02843a78b996b658a2486bbb7302766b	2011	3.3	50	3.37	0	0	0	0	0	0	5	10	0	0	0	2	0	0	0	0	0	3	0	0	0	3	5	0	0	0	0	2	0	0	0	67.9	41.9	79.4	1	0	48470	0	20	0	1	0	5	0	1
874d009a7bb92eff416cd55f76e05099	2011	3.68	68	3.67	0	1	0	0	0	0	14	3	0	0	0	2	0	0	0	0	8	1	0	0	0	2	2	0	0	0	2	0	0	0	0	96.1	76.9	96.2	1	6	68348	0	22	1	0	0	5	0	1
c098a750bad7a3d82b2035399f19e7b1	2011	3.67	79.7	3.69	0	1	0	1	0	0	24	6	0	0	0	0	0	0	0	0	17	4	0	0	0	3	2	0	0	0	4	0	0	0	0	88.9	89.1	96.2	1	8	73336	1	21	1	0	0	8	0	1
a698194aecb8e24c2f6823d216622137	2011	3.8	84	3.8	0	0	1	1	0	0	17	4	0	0	0	2	0	0	0	0	7	3	0	0	0	7	0	0	0	0	1	1	0	0	0	85	89.1	81.9	1	6	65001	1	22	0	0	0	6	0	1
c4b752141b475ca23dae206bd238777d	2011	3.97	48	3.9	1	0	0	0	0	0	13	0	0	0	0	1	0	0	0	0	2	0	0	0	0	8	0	0	0	0	2	0	0	0	0	91.1	95.5	95.2	1	8	64756	0	22	0	0	0	3	0	0
ea1bfeb209b30615f75d12c263535b7b	2011	3.76	56	3.78	1	0	0	0	0	0	11	3	0	0	0	3	0	0	0	0	4	2	0	0	0	3	0	0	0	0	1	1	0	0	0	98.3	99.9	95.2	1	3	134134	0	22	1	0	0	4	0	0
0ad45f3a095b2e75c11f33232ff96196	2011	3.37	45	3.53	0	0	0	0	0	0	7	7	1	0	0	2	0	0	0	0	1	2	0	0	0	1	4	1	0	0	3	1	0	0	0	99	95.5	99.8	1	6	88309	0	21	1	0	0	2	0	0
602a798a8c661c945db7412f1a1dac32	2011	3.37	54	3.54	1	1	1	0	0	0	9	8	1	0	0	0	1	0	0	0	4	3	0	0	0	2	2	1	0	0	3	2	0	0	0	85	89.1	81.9	1	2	102422	0	21	1	0	0	1	0	1
c4be2f135f1b43c1010460cddb88bc64	2011	3.82	59	3.87	0	0	0	0	0	0	17	2	0	0	0	2	0	0	0	0	5	1	0	0	0	6	1	0	0	0	4	0	0	0	0	88.9	89.1	90.8	1	8	98762	1	22	1	0	0	4	1	1
0267094e667483f215ea7551a288d9e0	2011	3.55	77	3.71	1	0	0	0	0	0	18	11	0	0	0	2	0	0	0	0	12	6	0	0	0	3	4	0	0	0	1	1	0	0	0	80.4	76.9	90.8	1	8	95915	0	22	1	0	0	1	1	1
2e7e8e35796d4dc2113868fe8916f35f	2011	3.78	79.3	3.75	0	0	0	0	0	0	21	5	0	0	0	2	1	0	0	0	9	3	0	0	0	7	1	0	0	0	3	0	0	0	0	97.2	94.8	98.1	1	2	177199	0	24	1	0	0	3	0	0
1160377770e2d2aa893044b9e95d8231	2011	3.74	44	3.76	1	1	1	1	0	0	11	4	0	0	0	1	1	0	0	0	3	1	0	0	0	5	2	0	0	0	2	0	0	0	0	91.1	95.5	88.7	1	2	144299	0	21	0	0	0	3	0	1
f506457f8996d05241c76d0868540709	2011	3.93	77	3.92	1	1	1	1	0	0	21	2	0	0	0	2	0	0	0	0	10	2	0	0	0	7	0	0	0	0	2	0	0	0	0	93.7	97.6	95.2	1	8	51505	1	21	1	0	0	3	0	1
2039665ad6c45ff15f6ad905bbc56b41	2011	3.63	41	3.73	0	1	0	1	0	0	11	4	0	0	0	2	2	0	0	0	3	1	0	0	0	5	1	0	0	0	1	0	0	0	0	73.7	77	79.4	2	8	111762	0	20	1	0	0	3	1	0
6a81bcd2a6312302b5999a1002aaa22a	2011	3.4	58	3.46	0	0	0	0	0	0	11	6	1	0	0	4	1	0	0	0	1	2	0	0	0	3	2	1	0	0	3	1	0	0	0	75.2	76.9	81.9	1	3	98855	1	23	1	0	0	3	0	0
b51215b346aa709a86818edb45942edc	2011	3.82	64.5	3.82	0	0	0	0	0	0	16	3	0	0	0	2	0	0	0	0	7	1	0	0	0	6	1	0	0	0	1	1	0	0	0	97.3	95.5	95.2	1	3	100154	1	22	1	0	0	6	0	0
f778f7097ba20dfb1c57724b9c599177	2011	3.97	60	3.94	0	0	0	0	0	0	19	0	0	0	0	3	0	0	0	0	5	0	0	0	0	9	0	0	0	0	2	0	0	0	0	79	95.5	88.7	2	5	101407	1	21	0	0	0	2	0	0
7c901fd78bc3856b1a261a01efe99ece	2011	3.64	54	3.78	1	1	1	1	0	0	11	4	0	0	0	2	0	0	0	0	0	2	0	0	0	8	1	0	0	0	1	1	0	0	0	85	76.9	90.8	1	2	107925	1	21	0	0	0	6	0	0
ab7ee6222b035ae3ec8b9db2057f1f9e	2011	3.98	60	3.91	1	1	0	0	0	0	19	0	0	0	0	3	0	0	0	0	5	0	0	0	0	7	0	0	0	0	4	0	0	0	0	91.1	97.6	88.7	2	3	147714	0	21	1	0	0	2	0	1
b15a9e422cd6f8c8c3d36fe81fba7229	2011	3.73	57	3.75	0	1	0	1	0	0	13	7	0	0	0	2	0	0	0	0	4	3	0	0	0	6	3	0	0	0	1	1	0	0	0	61.8	77	54.5	1	4	53755	0	23	0	0	0	4	0	1
82b376f9bac15cd9fa87be9119722018	2011	3.8	80	3.74	0	1	0	1	0	0	19	4	0	0	0	4	0	0	0	0	10	3	0	0	0	4	1	0	0	0	1	0	0	0	0	93.7	95.5	97.3	1	0	38763	0	21	1	1	0	1	1	1
5bb52bf254075e8a6cd7ab863116d3ea	2011	3.23	50	3.55	1	1	1	1	0	0	5	8	1	0	0	1	1	0	0	0	3	2	0	0	0	0	4	1	0	0	1	1	0	0	0	75.2	89.1	70.7	1	0	48399	1	23	1	1	0	6	0	0
e31f564ad72188a8d3200e81634a7fb4	2011	3.75	70	3.72	1	0	1	0	0	0	15	4	0	0	0	1	0	0	0	0	3	4	0	0	0	8	0	0	0	0	3	0	0	0	0	91.1	95.5	79.4	1	5	114904	0	21	0	0	0	3	1	1
079e4758620e329d58b48d3db9f9086e	2011	3.83	61	3.8	0	0	0	0	0	0	14	5	0	0	0	3	0	0	0	0	7	1	0	0	0	2	4	0	0	0	2	0	0	0	0	73.7	77	88.7	1	2	85950	1	22	0	1	0	6	0	1
cf6c595396d3cdb9483c0175664a27f7	2011	3.29	28	3.71	0	1	0	1	0	0	2	5	0	0	0	0	1	0	0	0	1	1	0	0	0	1	1	0	0	0	0	2	0	0	0	91.1	95.5	88.7	2	5	92359	1	23	1	0	0	2	0	1
536288ee05b3b75cb7688ca8537f4d42	2011	3.84	50	3.75	0	1	0	1	0	0	13	2	0	0	0	2	0	0	0	0	3	1	0	0	0	6	0	0	0	0	2	1	0	0	0	83.7	95.5	88.7	1	7	93125	0	21	1	0	0	5	0	0
9af8def123dd56db71ed9e8c3e2ed2c0	2011	3.49	54	3.53	1	1	1	1	0	0	8	6	0	0	0	2	3	0	0	0	2	1	0	0	0	3	1	0	0	0	1	1	0	0	0	91.1	77	95.2	1	3	107781	0	22	1	0	0	2	1	1
77832a31d9167732fcced9430378ca18	2011	3.69	61	3.84	0	0	0	0	0	0	12	3	1	0	0	2	0	0	0	0	7	1	0	0	0	2	1	1	0	0	1	1	0	0	0	87.7	88.8	79.4	2	4	105187	1	22	1	0	0	2	0	0
f92789a5fdc71c5e0c561fec86dd1977	2011	3.97	40.2	3.95	1	1	0	0	0	0	10	0	0	0	0	3	0	0	0	0	1	0	0	0	0	6	0	0	0	0	0	0	0	0	0	99.4	94.8	99.9	1	2	105002	0	23	1	0	0	1	0	1
1f512f3048c6323922763e57df395655	2011	3.81	78	3.85	0	0	0	0	0	0	25	6	0	0	0	2	0	0	0	0	14	2	0	0	0	6	3	0	0	0	3	1	0	0	0	73.7	88.8	79.4	2	1	92359	0	23	0	1	0	2	0	1
4bded13c4968095d27b1781c3da96f64	2011	3.88	74	3.86	0	1	0	1	0	0	18	2	0	0	0	2	0	0	0	0	8	0	0	0	0	6	2	0	0	0	2	0	0	0	0	67.9	88.8	88.7	2	4	52343	1	20	0	0	0	1	1	0
0728c04a8446002e6b1c79c56920cf8d	2011	3.72	106	3.77	0	0	1	1	0	1	22	7	0	0	0	3	1	0	0	0	0	2	0	0	0	16	4	0	0	0	3	0	0	0	0	55.7	77	67.9	2	3	92359	0	23	0	0	0	1	1	1
987922b50fa84355ab32ab121bd3b066	2011	3.39	40	3.62	0	1	0	1	0	0	3	7	0	0	0	1	0	0	0	0	2	1	0	0	0	0	4	0	0	0	0	2	0	0	0	79	77	54.5	1	3	114696	1	21	0	0	0	2	0	1
d264d8668e9ca3a62f102a929ded18d0	2011	3.29	73.8	3.37	1	0	1	0	0	0	8	8	2	0	0	0	0	0	0	0	4	5	1	0	0	0	3	1	0	0	4	0	0	0	0	88.9	76.9	90.8	1	6	97596	0	22	1	0	0	1	1	1
d2dfb8603950b50d18ab107f72455cf7	2011	3.61	63	3.67	1	0	1	0	0	0	11	7	0	0	0	3	0	0	0	0	4	5	0	0	0	3	1	0	0	0	1	1	0	0	0	83.7	77	88.7	1	2	79125	0	22	0	0	0	4	0	1
cd21743524bbc5eac74c447c160c8b61	2011	3.41	78	3.55	1	1	1	1	0	0	17	3	2	0	0	2	0	0	0	0	4	1	2	0	0	7	2	0	0	0	4	0	0	0	0	83.7	95.5	79.4	1	2	37633	1	21	0	0	0	1	0	0
4d8f85c91dd2691f82ccffccac06f44a	2011	3.6	72	3.64	0	1	1	1	0	0	17	8	1	0	0	0	0	1	0	0	8	4	0	0	0	6	2	0	0	0	3	2	0	0	0	91.1	88.8	95.2	2	2	90420	0	23	0	0	0	1	0	0
0647b151378fd01f520fcb87d1ddda1b	2011	3.91	66	3.91	1	1	1	1	0	0	16	2	0	0	0	2	1	0	0	0	2	0	0	0	0	10	1	0	0	0	2	0	0	0	0	79	95.5	79.4	1	4	60676	0	21	0	0	0	1	0	0
41e2c33b574eed674d85676c90459469	2011	3.94	70	3.91	0	0	0	0	0	0	19	0	0	0	0	3	0	0	0	0	3	0	0	0	0	11	0	0	0	0	2	0	0	0	0	87.7	95.5	79.4	1	8	83501	1	21	0	0	0	1	0	0
46ed013c3dc5d836bc719ecdeea2e281	2011	3.42	90	3.54	0	1	1	1	0	0	12	11	1	0	0	0	2	0	0	0	4	4	1	0	0	7	4	0	0	0	1	1	0	0	0	98.3	95.5	97.3	1	3	71648	0	22	1	0	0	1	0	1
fc09206977bd1393e7c6aaa2236d62cc	2012	3.98	67	3.97	0	0	0	0	0	0	22	0	0	0	0	2	0	0	0	0	13	0	0	0	0	5	0	0	0	0	2	0	0	0	0	93.7	97.6	95.2	1	6	75304	0	21	1	0	0	4	0	1
6caa5685262133d439a66c5e62106117	2012	4	77	3.95	1	1	0	0	0	0	27	0	0	0	0	2	0	0	0	0	11	0	0	0	0	12	0	0	0	0	2	0	0	0	0	87.7	88.8	79.4	1	1	37632	0	24	0	0	0	5	0	1
009d813a91b6c3b425c504cddad38321	2012	3.73	75	3.68	1	1	0	1	0	0	18	6	0	0	0	1	2	0	0	0	2	2	0	0	0	4	1	0	0	0	11	1	0	0	0	99	95.5	99.8	1	5	111762	0	23	0	0	0	1	0	1
4c623794ca4c3893c38c79a57553cea4	2012	3.87	63.4	3.87	1	1	1	1	0	0	19	1	0	0	0	1	0	0	0	0	8	0	0	0	0	6	1	0	0	0	4	0	0	0	0	97.3	97.6	95.2	1	4	102095	1	21	1	0	0	3	0	1
6ed07dc7ff821b6be0176ec2c3807543	2012	3.9	56	3.92	1	0	1	1	0	0	21	0	0	0	0	0	0	0	0	0	10	0	0	0	0	8	0	0	0	0	3	0	0	0	0	95.7	99.4	88.7	2	5	32228	0	21	0	0	0	4	1	1
8a925e7df4a3b8b54f6c28898540a571	2012	3.44	71	3.61	0	0	0	1	0	0	13	10	1	0	0	1	1	0	0	0	7	5	1	0	0	3	2	0	0	0	2	2	0	0	0	83.7	77	79.4	2	2	53490	0	24	1	1	0	2	1	1
6ef190952f4124c161e1b1e75a87b4a6	2012	3.8	98	3.74	1	1	1	1	0	0	23	5	0	0	0	1	2	0	0	0	16	1	0	0	0	5	1	0	0	0	1	1	0	0	0	97.5	95.8	96.2	1	4	167198	0	22	1	0	0	4	0	1
256fb50e3d259c81c3fafb422dd3f22c	2012	3.88	84.5	3.85	1	1	1	1	0	0	33	4	0	0	0	0	0	0	0	0	21	1	0	0	0	7	3	0	0	0	5	0	0	0	0	87.7	95.5	88.7	1	3	141126	0	22	0	0	0	3	0	1
008daa4f38f00ef82841b26adf119dde	2012	4	65	4	0	0	0	0	0	0	21	0	0	0	0	2	0	0	0	0	10	0	0	0	0	5	0	0	0	0	4	0	0	0	0	93.7	99.4	79.4	1	5	79335	1	20	0	0	0	5	0	0
6500afc464d3c2b8a316ea1d249aa2fc	2012	4	57	3.97	0	0	0	0	0	0	25	0	0	0	0	1	0	0	0	0	10	0	0	0	0	10	0	0	0	0	4	0	0	0	0	99	97.6	97.3	1	3	83414	0	21	0	0	0	5	0	0
afb5ee868e8720f7f3e4bbd68d153df2	2012	3.71	49	3.71	0	1	0	1	0	0	13	5	0	0	0	2	1	0	0	0	2	2	0	0	0	4	2	0	0	0	5	0	0	0	0	93.7	97.6	97.3	1	2	171989	1	21	1	0	0	5	0	1
568fc73ad9b168128f984bf28604e153	2012	3.6	54	3.8	0	1	0	1	0	0	16	5	1	0	0	4	0	0	0	0	3	1	0	0	0	7	1	1	0	0	2	3	0	0	0	95.7	97.6	95.2	2	1	75696	0	22	0	1	0	2	1	1
5dbc25a37e24754527bd020855c1f696	2012	4	60	3.97	1	1	0	0	0	0	18	0	0	0	0	2	0	0	0	0	3	0	0	0	0	5	0	0	0	0	8	0	0	0	0	99.7	97.6	99.9	1	3	82573	0	20	1	0	0	6	0	0
47728ff415ae4104d9695ef39618d83f	2012	4	62	4	0	0	0	0	0	0	23	0	0	0	0	4	0	0	0	0	3	0	0	0	0	12	0	0	0	0	4	0	0	0	0	95.7	95.5	95.2	1	2	35754	0	21	0	0	0	4	0	0
009e8bd0fb51836cd56801d78f8f499a	2012	3.92	88.5	3.94	0	0	0	0	0	1	27	2	0	0	0	3	0	0	0	0	12	2	0	0	0	8	0	0	0	0	4	0	0	0	0	88.9	95.8	81.9	1	1	85626	1	25	1	0	1	2	1	1
97ce50726a2fd8d466eb491c9458ed25	2012	3.52	61	3.61	0	0	0	0	0	0	11	9	0	0	0	2	0	0	0	0	8	1	0	0	0	1	4	0	0	0	0	4	0	0	0	85	89.1	70.7	1	2	32877	1	22	0	0	0	7	1	0
dd8942b6642d963cddfcaca9cad72f9e	2012	3.95	44	3.95	1	0	1	1	0	0	17	0	0	0	0	1	0	0	0	0	4	0	0	0	0	8	0	0	0	0	4	0	0	0	0	98.3	99.4	95.2	1	3	94085	1	22	0	0	0	2	0	0
16ce3818646e39234a2f135deb99f1d9	2012	3.63	62.7	3.57	0	0	0	0	0	0	13	7	0	0	0	2	0	0	0	0	1	4	0	0	0	7	2	0	0	0	3	1	0	0	0	98.3	97.6	97.3	1	3	161992	1	26	1	0	0	6	0	1
d776b4899e412ac192ec7f079f633cec	2012	3.69	56	3.7	1	1	0	1	0	0	10	4	0	0	0	2	1	0	0	0	5	0	0	0	0	1	3	0	0	0	2	0	0	0	0	91.1	88.8	88.7	1	6	95269	1	22	1	0	0	2	0	1
b707a87a01aaa6cb4e9ea8948808ae41	2012	3.93	77	3.94	1	1	1	1	0	0	23	1	0	0	0	3	0	0	0	0	11	1	0	0	0	6	0	0	0	0	3	0	0	0	0	99.7	99.9	99.8	1	5	116091	0	21	1	0	0	3	0	0
ab61f40837382e97afeb7d2b3d9e8d74	2012	4	69	3.99	0	0	0	0	0	0	23	0	0	0	0	6	0	0	0	0	7	0	0	0	0	6	0	0	0	0	4	0	0	0	0	93.7	95.5	95.2	1	3	88854	1	20	0	0	0	2	0	0
96735fab6a293b4f45b630452796efe9	2012	3.97	49	3.95	1	1	0	0	0	0	15	1	0	0	0	1	0	0	0	0	6	0	0	0	0	6	1	0	0	0	2	0	0	0	0	93.7	95.5	99.8	1	5	132698	0	21	0	0	0	1	1	0
580060ecd8d7f719d65b98f3edb9bbf3	2012	3.71	64	3.7	1	1	1	1	0	0	16	7	0	0	0	4	1	0	0	0	6	2	0	0	0	4	3	0	0	0	2	1	0	0	0	95.7	97.6	95.2	1	2	70952	0	23	0	0	0	4	0	1
65dad0b122d1ed84d1edee63bcc84853	2012	3.67	70	3.69	1	1	1	1	0	0	15	7	0	0	0	1	1	0	0	0	10	3	0	0	0	2	3	0	0	0	2	0	0	0	0	99.4	99.4	95.2	1	4	51505	0	22	1	0	0	1	0	0
f500d539a14578101cd1ac1b6c71aff0	2012	3.76	55	3.78	1	1	1	1	0	0	12	4	0	0	0	1	0	0	0	0	5	2	0	0	0	4	2	0	0	0	2	0	0	0	0	91.1	88.8	88.7	2	2	74827	0	21	1	0	0	6	1	1
54281294ff2a7fcfa7ad0e3aaaa05949	2012	3.59	93.1	3.51	0	1	1	1	0	0	13	9	0	0	0	1	1	0	0	0	8	5	0	0	0	3	2	0	0	0	1	1	0	0	0	79	57.6	79.4	1	8	94528	1	23	1	0	0	4	0	1
ac3a10c8f92c7192b4904a55aa571c70	2012	3.89	58	3.93	1	0	0	0	0	1	17	1	0	0	0	2	0	0	0	0	9	0	0	0	0	5	0	0	0	0	1	1	0	0	0	88.9	89.1	96.2	1	2	102524	1	23	1	0	1	4	0	0
0b893ff3876c4d2ad1f66738cbeda669	2012	3.91	56	3.92	1	0	1	0	0	0	17	0	0	0	0	3	0	0	0	0	7	0	0	0	0	5	0	0	0	0	2	0	0	0	0	95.7	99.4	97.3	1	2	106242	0	22	1	0	0	2	0	1
a40e54500884594934eaf905cccb713d	2012	3.84	78.2	3.84	0	0	1	0	0	0	32	7	0	0	0	2	1	0	0	0	14	4	0	0	0	10	2	0	0	0	6	0	0	0	0	91.1	88.8	97.3	1	2	52843	0	23	0	0	0	3	1	1
208d502d2e379c7978b02afe2070e701	2012	3.55	80.9	3.5	1	1	1	1	0	0	12	6	1	0	0	1	2	1	0	0	2	0	0	0	0	6	4	0	0	0	3	0	0	0	0	97.3	95.5	99.8	1	2	127637	0	22	0	0	0	5	0	0
5414f325e231de6c6b1bc051c32c2285	2012	3.62	88	3.56	1	1	1	1	0	0	15	8	0	0	0	4	2	0	0	0	0	2	0	0	0	11	2	0	0	0	0	2	0	0	0	88.9	76.9	96.2	1	5	68004	1	23	0	0	0	2	1	0
be04cd63759e39ce8d4fd12dc9f84054	2012	3.85	60	3.88	1	1	1	0	0	0	17	0	0	0	0	4	0	0	0	0	3	0	0	0	0	8	0	0	0	0	2	0	0	0	0	83.7	95.5	79.4	1	5	113800	1	21	1	0	0	2	1	1
6d4d3e96b009285959e921543b1d8cd0	2012	3.97	67.8	3.96	1	1	1	1	0	0	31	0	0	0	0	3	0	0	0	0	11	0	0	0	0	12	0	0	0	0	5	0	0	0	0	95.7	95.5	99.8	1	2	62720	0	20	0	0	0	2	0	0
c20dd4fc9e5d9c18d51d0b706c8c3e42	2012	3.74	81	3.79	0	1	1	1	0	0	22	6	0	0	0	5	1	0	0	0	6	2	0	0	0	8	3	0	0	0	3	0	0	0	0	95.7	95.5	79.4	1	3	49459	1	21	0	0	0	2	0	1
de56f080fc99bc5521a28e86c3303f43	2012	3.65	49	3.74	1	1	0	1	0	0	9	4	0	0	0	1	1	0	0	0	3	1	0	0	0	2	2	0	0	0	3	0	0	0	0	95.7	88.8	95.2	1	2	41384	1	22	0	0	0	8	0	1
c0d59416aa9c1f5b584ce53eb3560799	2012	3.99	56	3.94	0	1	1	1	0	0	17	0	0	0	0	3	0	0	0	0	8	0	0	0	0	6	0	0	0	0	0	0	0	0	0	99	97.6	95.2	1	2	41265	1	20	1	0	0	6	0	1
649766e8a1c02c2584ccd84da400c4fb	2012	3.52	72	3.62	0	1	0	1	0	0	10	6	1	0	0	2	0	0	0	0	7	3	0	0	0	1	1	1	0	0	0	2	0	0	0	91.1	88.8	88.7	1	2	131960	1	22	1	0	0	5	0	1
5d1bfc6fcfbe2d2a399c4e7089ba5dde	2012	3.89	58	3.89	0	0	0	1	0	0	20	1	0	0	0	2	0	0	0	0	5	0	0	0	0	13	0	0	0	0	0	1	0	0	0	87.7	88.8	88.7	1	5	117974	1	21	0	0	0	3	0	1
fd1769bef9ef86e42d4ba220870dc609	2012	3.97	60	3.91	1	1	1	1	0	0	22	0	0	0	0	2	0	0	0	0	8	0	0	0	0	8	0	0	0	0	4	0	0	0	0	93.7	88.8	88.7	1	2	70983	0	21	0	0	0	2	0	1
b11b5d6c1a9641772f608bef55bdc3d1	2012	3.77	46	3.74	0	0	0	0	0	0	10	2	0	0	0	1	0	0	0	0	3	1	0	0	0	4	1	0	0	0	2	0	0	0	0	91.1	77	97.3	2	5	59503	1	21	1	0	0	4	0	1
8cd5f5bf275e111e23cc55126068ab0f	2012	3.8	80	3.79	0	0	0	1	0	0	14	4	0	0	0	1	0	0	0	0	10	1	0	0	0	2	2	0	0	0	1	1	0	0	0	95.7	95.5	99.8	1	5	63333	1	24	0	0	0	7	1	1
bfada0112cc52bbf815ae5acac8c41a0	2012	3.72	57.3	3.76	1	0	0	0	0	0	15	4	0	0	0	4	0	0	0	0	4	2	0	0	0	4	2	0	0	0	3	0	0	0	0	97.3	97.6	95.2	1	2	103891	1	21	1	0	0	2	0	1
8b1ce71cf4edcb031299eb9c58c2d522	2012	3.84	87.5	3.9	0	0	0	0	0	0	24	2	0	0	0	2	0	0	0	0	13	1	0	0	0	6	1	0	0	0	3	0	0	0	0	91.1	95.5	79.4	1	2	74102	0	22	0	0	0	3	0	0
e0cd7b2c10f45a75127dc2e7feff6b0b	2012	3.98	60	3.95	0	1	0	0	0	0	17	0	0	0	0	1	0	0	0	0	6	0	0	0	0	8	0	0	0	0	2	0	0	0	0	93.7	95.5	79.4	1	8	74827	1	21	0	0	0	4	0	0
11cbbdc9637bda12d76b01de816fba39	2012	3.78	35	3.85	1	1	0	1	0	0	8	1	0	0	0	1	0	0	0	0	3	0	0	0	0	4	1	0	0	0	0	0	0	0	0	83.7	77	88.7	1	6	136223	1	21	1	0	0	4	1	0
c9c67aeab0fcaba698e572eff4e05390	2012	3.93	42	3.96	0	0	0	0	0	0	13	1	0	0	0	2	0	0	0	0	3	0	0	0	0	6	1	0	0	0	2	0	0	0	0	95.7	88.8	95.2	1	3	130883	0	21	1	0	0	2	0	0
6733bd0eab28868a743cfcfececb8b78	2012	3.81	83	3.81	1	1	1	1	0	0	23	5	0	0	0	1	2	0	0	0	7	1	0	0	0	11	2	0	0	0	4	0	0	0	0	91.1	77	99.8	1	2	89822	0	22	0	0	0	1	0	0
53b5e4f97a92d9330ad15e7b88855f66	2012	3.78	53	3.76	1	1	1	1	0	0	17	3	0	0	0	1	0	0	0	0	2	2	0	0	0	10	1	0	0	0	4	0	0	0	0	83.7	77	79.4	1	2	77719	1	21	0	0	0	3	1	1
dda843661918dbfae55763e8915635e2	2012	3.81	68	3.85	1	1	0	1	0	0	18	3	0	0	0	3	1	0	0	0	9	1	0	0	0	4	1	0	0	0	2	0	0	0	0	97.5	95.8	90.8	1	6	148402	0	22	1	0	0	4	1	1
ef156bc82a472fd5f28f0030798dec12	2012	3.94	82	3.88	0	0	0	0	0	0	23	0	0	0	0	2	0	0	0	0	11	0	0	0	0	8	0	0	0	0	2	0	0	0	0	83.7	88.8	79.4	2	3	30844	1	21	0	0	0	1	1	0
2811ff85f7ca4d8ad516b70384ccfcd2	2012	4	76	4	0	0	0	0	0	0	18	0	0	0	0	1	0	0	0	0	11	0	0	0	0	4	0	0	0	0	2	0	0	0	0	91.1	95.5	79.4	1	2	53023	1	21	0	0	0	4	0	1
7b24b9f10cc96cee8cd6610bbeec0909	2012	3.84	51	3.85	1	0	0	0	0	0	15	2	0	0	0	1	0	0	0	0	4	1	0	0	0	8	1	0	0	0	2	0	0	0	0	95.7	95.5	95.2	1	2	39161	0	20	0	0	0	3	0	0
6517e52b0f17e5f2c051573b7bdeb09a	2012	3.82	108	3.84	0	1	0	1	0	0	29	6	0	0	0	4	2	0	0	0	2	0	0	0	0	9	2	0	0	0	14	2	0	0	0	93.7	77	95.2	1	3	62356	0	22	1	0	1	5	1	1
4f7e64a0a7b033313be01755fdef92c8	2012	3.9	73.3	3.91	1	1	0	0	0	0	22	2	0	0	0	2	0	0	0	0	11	1	0	0	0	7	0	0	0	0	2	1	0	0	0	91.9	89.1	81.9	1	2	77165	1	21	1	0	0	2	0	1
febac5533e389cee2fe38b3f0dd9cd74	2012	4	47	3.99	0	0	0	0	0	0	14	0	0	0	0	2	0	0	0	0	5	0	0	0	0	5	0	0	0	0	2	0	0	0	0	99.7	99.9	99.8	1	4	95090	0	20	1	0	0	6	1	0
9aef1a92ea57344c5fb21933184f7f48	2012	3.42	77.5	3.62	0	1	0	1	0	0	12	10	1	0	0	1	0	0	0	0	9	4	0	0	0	2	4	1	0	0	0	2	0	0	0	87.7	77	95.2	2	5	22376	0	21	1	0	0	1	0	0
7f366d0c66c6dd15e59521dcdf41b5ec	2012	3.96	49	3.97	1	1	1	1	0	0	16	0	0	0	0	1	0	0	0	0	7	0	0	0	0	6	0	0	0	0	2	0	0	0	0	93.7	95.5	88.7	1	2	73394	1	23	1	0	0	6	0	0
00996d319cbf20b859f82d8c05c17197	2012	3.46	96	3.56	1	1	1	1	0	0	15	8	3	0	0	1	2	0	0	0	1	2	0	0	0	11	3	2	0	0	2	1	1	0	0	99.7	99.9	99.8	1	3	132183	0	22	0	0	0	2	1	0
e4560093c78045bab59ec6827e6ab40b	2012	3.73	80.5	3.76	0	0	0	0	0	0	19	6	0	0	0	3	0	0	0	0	1	1	0	0	0	3	4	0	0	0	12	1	0	0	0	97.3	95.5	99.8	2	6	123324	0	21	1	0	0	1	1	0
552cd6b3f5e90d4da818ec773007ce47	2012	3.75	70.9	3.74	1	0	0	0	0	0	20	5	0	0	0	3	1	0	0	0	5	2	0	0	0	9	2	0	0	0	3	0	0	0	0	93.7	88.8	97.3	1	4	78301	1	20	1	0	0	3	0	0
7bade366bb599b7190f737f50bda5b1b	2012	3.63	65	3.69	1	1	0	1	0	0	13	9	0	0	0	1	0	0	0	0	7	5	0	0	0	2	3	0	0	0	3	1	0	0	0	96.1	89.1	96.2	1	8	41265	0	22	1	0	0	2	0	0
b99613409db77f2dc8519100f80e758d	2012	3.54	56	3.62	0	0	0	0	0	0	10	4	0	0	0	2	0	0	0	0	1	1	0	0	0	5	3	0	0	0	2	0	0	0	0	93.7	88.8	95.2	1	3	68127	1	21	1	0	0	1	0	0
12233163bd8ba58d21376574497e1381	2012	3.49	49	3.59	0	0	0	0	0	0	10	4	0	0	0	2	0	0	0	0	4	1	0	0	0	4	2	0	0	0	0	1	0	0	0	93.7	95.5	88.7	1	8	128598	1	20	1	0	0	1	1	0
d4aca71f6fa3c517238aafbcbd95667a	2012	3.9	65	3.9	1	1	0	1	0	0	20	2	0	0	0	2	0	0	0	0	10	1	0	0	0	6	1	0	0	0	2	0	0	0	0	87.7	77	88.7	1	3	87092	0	20	1	0	0	5	0	0
4e2b0f3a1609bedabebabf808eb95d0c	2012	3.85	61	3.83	1	1	1	0	0	0	21	0	0	0	0	3	0	0	0	0	7	0	0	0	0	8	0	0	0	0	3	0	0	0	0	79	88.8	88.7	1	5	53342	1	21	0	0	0	5	0	1
4fc162060f69d39870e997fd5b62afd2	2012	3.97	59	3.97	0	0	0	1	0	0	19	0	0	0	0	1	0	0	0	0	7	0	0	0	0	9	0	0	0	0	2	0	0	0	0	93.7	97.6	88.7	1	3	92954	0	21	0	0	0	2	0	0
0064778338076462aa3c8142b932e41d	2012	3.65	81	3.63	0	1	0	1	0	0	20	10	0	0	0	3	0	0	0	0	13	5	0	0	0	0	4	0	0	0	4	1	0	0	0	83.7	88.8	79.4	1	6	93702	1	29	1	0	1	5	1	1
a4fd750181deaec9b45c6f57b4c2b002	2012	3.92	51	3.94	1	1	1	1	0	0	17	2	0	0	0	1	0	0	0	0	7	0	0	0	0	7	2	0	0	0	2	0	0	0	0	91.1	95.5	79.4	1	2	91856	1	20	0	0	0	4	0	1
e6fa30bea2dc34ac7b7ebf671f58a975	2012	3.98	64	3.93	1	1	1	1	0	0	16	0	0	0	0	2	0	0	0	0	4	0	0	0	0	8	0	0	0	0	2	0	0	0	0	98.3	95.5	99.8	1	2	68004	0	20	0	0	0	4	0	1
c6549d35dde0bbe6a88c1da61133e891	2012	3.5	82.5	3.65	1	1	1	1	0	0	13	11	1	0	0	0	1	1	0	0	8	6	0	0	0	4	2	0	0	0	1	2	0	0	0	95.7	97.6	88.7	1	6	78623	1	21	1	0	0	2	0	0
a68dc48815aa08de1d88a97cfc30a756	2012	3.85	91.6	3.85	0	1	0	1	0	0	38	6	0	0	0	1	0	0	0	0	23	4	0	0	0	11	2	0	0	0	3	0	0	0	0	99.4	99.4	97.3	1	2	129965	0	22	0	0	0	2	1	0
752d8dad5ba2c9f018b40630b5b105c3	2012	4	49	4	0	0	0	0	0	0	20	0	0	0	0	2	0	0	0	0	6	0	0	0	0	8	0	0	0	0	4	0	0	0	0	93.7	97.6	88.7	1	2	71648	1	20	0	0	0	1	0	0
fca95ef45ddb9cd37c7aa3f6a9625f4b	2012	3.69	114	3.7	0	0	0	0	0	0	24	5	2	0	0	8	2	1	0	0	2	0	0	0	0	12	3	1	0	0	2	0	0	0	0	91.1	88.8	88.7	2	3	76815	0	22	0	0	0	2	0	0
cde2101c069537baa25b6a65af5f8c23	2012	3.73	65	3.73	1	1	1	1	0	0	18	3	1	0	0	0	0	1	0	0	9	1	0	0	0	6	1	0	0	0	3	1	0	0	0	99.7	99.9	95.2	2	3	108155	1	22	1	0	0	3	0	0
54534fe1d28240618f82af8ecc9fe85c	2012	3.46	44	3.61	0	1	0	1	0	0	8	6	0	0	0	0	0	0	0	0	6	1	0	0	0	1	4	0	0	0	1	1	0	0	0	97.3	97.6	95.2	1	6	51505	0	21	1	0	0	3	0	1
22e8329e39aedc2d0a12754ed1c8d5c1	2012	3.94	51.8	3.81	1	0	0	0	1	0	13	0	0	0	0	2	0	0	0	0	5	0	0	0	0	3	0	0	0	0	3	0	0	0	0	99	97.6	99.8	1	8	105002	0	22	1	0	0	6	0	1
133f64d13846717c7ffe210fb0cd0560	2012	3.75	76	3.74	1	0	0	0	0	0	15	2	1	0	0	2	0	0	0	0	9	1	0	0	0	3	1	0	0	0	1	0	1	0	0	91.1	95.5	95.2	1	1	64697	0	25	0	0	0	3	0	1
f19c7a5f6ec556fc1c395524552cb334	2012	3.76	55	3.81	1	0	1	0	0	0	13	3	0	0	0	3	0	0	0	0	5	0	0	0	0	4	2	0	0	0	1	1	0	0	0	93.7	95.5	88.7	1	6	103988	1	20	1	0	0	2	0	1
534570d10ebf30d56fbd75fbe32374c8	2012	3.89	70	3.88	1	1	1	1	0	0	22	1	0	0	0	3	0	0	0	0	11	0	0	0	0	4	1	0	0	0	4	0	0	0	0	91.1	95.5	79.4	1	6	126317	1	22	1	0	0	5	1	0
d9d0d01c210c994cdb9a066d2aa0157c	2012	3.24	44.4	3.3	0	1	0	1	1	0	6	6	1	0	0	1	1	0	0	0	0	1	1	0	0	1	4	0	0	0	4	0	0	0	0	91.1	88.8	88.7	1	2	68118	1	25	1	0	0	1	0	0
cc3dcc43e877905e1a299249421c6437	2012	3.84	68.1	3.88	1	1	0	1	0	0	22	3	0	0	0	6	0	0	0	0	5	0	0	0	0	6	3	0	0	0	5	0	0	0	0	93.7	97.6	95.2	1	2	52965	0	22	1	0	0	2	1	1
63e872ec433e1ccc4f6c57e70660f54d	2012	3.76	60	3.79	1	1	1	1	0	0	13	8	0	0	0	0	2	0	0	0	6	3	0	0	0	3	3	0	0	0	4	0	0	0	0	79	95.5	54.5	1	2	112218	0	20	0	0	0	4	0	0
33dfdee66c50728699d6f7544dad027d	2012	3.84	77.5	3.76	1	1	1	1	1	0	21	3	0	0	0	5	0	0	0	0	2	2	0	0	0	5	0	0	0	0	9	1	0	0	0	87.7	88.8	88.7	1	0	131960	0	22	1	0	0	2	1	0
e2e8938700efef6e64229310a7ead1b2	2012	3.96	63	3.96	0	1	1	1	0	0	17	0	0	0	0	1	0	0	0	0	5	0	0	0	0	9	0	0	0	0	2	0	0	0	0	87.7	77	88.7	2	1	57620	0	21	0	1	0	5	0	1
deb53d2e866a95e07dbad345aa99d732	2012	3.93	76	3.95	1	1	1	1	0	0	20	1	0	0	0	1	0	0	0	0	11	1	0	0	0	6	0	0	0	0	2	0	0	0	0	91.1	88.8	88.7	1	5	150774	1	24	0	0	0	2	0	0
acf5b21c8e3c15e68a99160ce398fede	2012	3.96	74	3.95	1	0	1	0	0	0	19	0	0	0	0	2	0	0	0	0	9	0	0	0	0	6	0	0	0	0	2	0	0	0	0	83.7	77	88.7	1	3	71265	0	21	0	0	0	1	0	1
105392aae66a9626a73a340b0cc420e5	2012	3.95	88.5	3.9	0	0	0	0	0	0	23	1	0	0	0	5	0	0	0	0	8	0	0	0	0	6	1	0	0	0	4	0	0	0	0	93.7	88.8	97.3	1	2	84469	0	22	1	0	0	2	0	1
407b425311f2f34e5166eaad830760e8	2012	3.9	59	3.89	1	0	1	0	0	0	19	3	0	0	0	1	0	0	0	0	3	2	0	0	0	13	1	0	0	0	2	0	0	0	0	83.7	88.8	88.7	1	5	114930	0	21	0	0	0	1	0	1
a0f2ab5fa069699f3023ab02b406bc2b	2012	3.85	68	3.85	1	1	0	1	0	0	16	1	0	0	0	2	0	0	0	0	9	1	0	0	0	3	0	0	0	0	2	0	0	0	0	97.3	99.4	99.8	2	5	72292	1	22	1	0	0	4	0	0
90aeab11e8c6cf868ed7dff1daeab910	2012	3.69	69	3.77	0	1	0	1	0	0	18	4	1	0	0	2	0	0	0	0	9	1	0	0	0	5	3	1	0	0	2	0	0	0	0	97.3	95.5	88.7	1	6	150774	1	23	0	0	0	3	0	0
1a580a1ebe2d69ced0176274b4c7b18b	2012	3.59	44	3.76	1	1	1	1	0	0	8	3	0	0	0	1	1	0	0	0	3	0	0	0	0	2	2	0	0	0	2	0	0	0	0	87.7	77	88.7	1	2	78247	1	21	0	1	0	3	0	1
49a0f4be14edbfa35a01ecf6fe27f8cc	2012	3.93	48	3.84	1	1	1	1	0	0	15	1	0	0	0	0	0	0	0	0	8	1	0	0	0	3	0	0	0	0	4	0	0	0	0	91.1	95.5	95.2	2	2	54732	1	20	1	0	0	2	0	0
d48a400bfafad43e98451dd40e3bc7df	2012	3.72	78.5	3.72	0	0	0	0	0	0	18	5	0	0	0	5	0	0	0	0	6	2	0	0	0	4	3	0	0	0	3	0	0	0	0	91.1	95.5	97.3	3	4	84786	0	23	1	0	0	3	0	0
1570b82e0bb8e8c995fcca0a65944a96	2012	3.97	46	3.95	1	1	0	0	0	0	13	0	0	0	0	0	0	0	0	0	3	0	0	0	0	8	0	0	0	0	2	0	0	0	0	79	88.8	88.7	1	1	49911	0	20	0	0	0	5	0	0
4741413c83afd4b8c95859c577d2693b	2012	3.89	79	3.85	0	1	0	1	0	0	25	2	0	0	0	2	0	0	0	0	13	1	0	0	0	6	1	0	0	0	4	0	0	0	0	91.1	95.5	79.4	1	6	108286	1	23	0	0	0	4	0	0
c382fce39f3759e61159240efb4dc33c	2012	3.81	55	3.89	1	1	1	1	0	0	17	3	0	0	0	2	0	0	0	0	5	1	0	0	0	6	1	0	0	0	4	1	0	0	0	93.7	95.5	79.4	1	5	117975	1	21	0	0	0	6	0	1
9e17bb6f1e8ff043303b1f7f4475f902	2012	3.75	65.7	3.77	1	1	0	0	0	0	14	3	0	0	0	1	0	0	0	0	8	2	0	0	0	4	0	0	0	0	1	1	0	0	0	95.7	95.5	97.3	1	0	69446	1	22	1	0	0	4	0	1
c88d70fc766c3d41eafc613d6af314c1	2012	4	61	3.96	0	1	0	0	0	0	20	0	0	0	0	3	0	0	0	0	4	0	0	0	0	11	0	0	0	0	2	0	0	0	0	97.3	97.6	97.3	1	8	88309	0	21	0	0	0	4	0	1
ca4edcdfa36264790bca9ac65de77f08	2012	3.7	92	3.73	1	1	1	1	0	0	23	3	1	0	0	3	0	1	0	0	7	3	0	0	0	9	0	0	0	0	4	0	0	0	0	99	97.6	99.8	1	6	177857	0	21	1	0	0	1	0	0
a2a6d4934355e1ba36ce9a9663fe219f	2012	3.79	52.5	3.73	1	1	1	1	0	0	13	3	0	0	0	1	1	0	0	0	5	1	0	0	0	5	1	0	0	0	2	0	0	0	0	91.1	95.5	88.7	1	6	22376	1	21	1	0	0	2	0	0
0b8244125f25a1538b8ccc328a6426b7	2012	3.88	82	3.83	0	1	0	1	0	0	16	2	0	0	0	2	0	0	0	0	4	2	0	0	0	8	0	0	0	0	2	0	0	0	0	99.4	99.4	99.8	1	2	70683	0	21	1	1	0	3	0	0
5a8365bb627cc48aff1766a8ee769001	2012	3.89	46	3.89	1	0	1	0	0	0	20	0	0	0	0	2	0	0	0	0	5	0	0	0	0	8	0	0	0	0	5	0	0	0	0	98.3	95.5	99.8	1	3	91631	0	22	1	0	0	2	0	1
0f521cb616b4adb4738f1463602efe4f	2012	3.99	111	3.99	0	0	0	0	0	0	36	0	0	0	0	5	0	0	0	0	20	0	0	0	0	9	0	0	0	0	2	0	0	0	0	91.1	97.6	79.4	2	2	94528	1	25	0	0	0	1	0	0
b1f3610c356f014e31c12f4bb0d1c3de	2012	3.82	44	3.88	0	0	0	0	0	0	9	2	0	0	0	2	0	0	0	0	3	0	0	0	0	3	1	0	0	0	1	1	0	0	0	98.3	97.6	95.2	1	8	177857	0	21	1	0	0	2	1	0
a795a975d764d00002fbef5bc59d09ff	2012	3.48	65	3.6	0	1	0	1	0	0	10	7	1	0	0	1	0	0	0	0	4	1	0	0	0	5	4	1	0	0	0	2	0	0	0	83.7	95.5	67.9	1	8	74097	0	21	0	0	0	1	0	0
635554467930922dc5acfe95b040044e	2012	3.67	55	3.81	0	1	0	0	0	0	15	2	1	0	0	2	0	0	0	0	4	1	0	0	0	7	1	0	0	0	2	0	1	0	0	95.7	95.5	95.2	1	6	75222	0	22	1	0	0	5	0	0
049c4efdf5833d5db07aa99d76162092	2012	3.92	54	3.93	1	0	1	0	0	0	15	1	0	0	0	1	0	0	0	0	6	0	0	0	0	6	1	0	0	0	2	0	0	0	0	99.4	99.9	99.8	1	8	60938	0	20	1	0	0	2	0	0
d94212cedc3da5d56b673b54c72913a9	2012	3.87	52	3.87	1	1	1	0	0	0	11	2	0	0	0	4	0	0	0	0	1	2	0	0	0	4	0	0	0	0	2	0	0	0	0	88.9	89.1	96.2	1	4	52859	0	23	1	0	1	1	1	0
eaa6e26e091daa262def47fa18554e85	2012	3.97	90	3.98	0	0	0	0	0	0	31	1	0	0	0	4	0	0	0	0	5	0	0	0	0	6	0	0	0	0	16	1	0	0	0	91.1	97.6	79.4	1	8	77795	0	22	0	0	0	5	0	0
4e27a6bb5c991bca172bc8339e3f22d0	2012	3.7	62	3.8	1	1	1	1	0	0	15	5	0	0	0	3	1	0	0	0	5	1	0	0	0	4	2	0	0	0	3	1	0	0	0	93.7	95.5	95.2	2	8	138590	1	21	0	0	0	6	0	0
ff300341d299a9488bc2160fa67605b2	2012	4	50	3.93	1	1	0	0	0	0	17	0	0	0	0	2	0	0	0	0	5	0	0	0	0	6	0	0	0	0	4	0	0	0	0	95.7	88.8	95.2	1	2	112233	1	23	0	0	0	3	0	0
8a8b0221652d92b9ef3dd493886ec87d	2012	3.87	67	3.91	1	1	1	1	0	0	18	3	0	0	0	5	1	0	0	0	5	0	0	0	0	6	2	0	0	0	2	0	0	0	0	93.7	95.5	88.7	1	2	82213	0	24	0	0	0	4	0	1
f65311155b8ab917522e31e1e7737ced	2012	3.83	44	3.82	0	1	0	0	0	0	10	1	0	0	0	1	0	0	0	0	5	0	0	0	0	3	0	0	0	0	1	1	0	0	0	93.7	97.6	88.7	1	2	213520	1	21	1	0	0	2	0	1
76ae5248b933c13ad9a79cdbf05b9989	2012	3.78	57.7	3.79	0	0	0	0	0	0	15	4	0	0	0	3	0	0	0	0	5	3	0	0	0	5	1	0	0	0	2	0	0	0	0	97.3	95.5	88.7	1	3	28937	0	22	1	0	0	4	0	1
3a21f00e1f761e3272dcc57da1da0f4f	2012	3.06	52	3.24	0	1	0	1	0	0	7	7	4	0	0	2	0	0	0	0	2	2	2	0	0	0	4	2	0	0	3	1	0	0	0	87.7	95.5	97.3	1	3	113800	1	21	1	0	0	1	1	0
2a328a77952c9e00051c954a6075a9f5	2012	3.86	54	3.74	0	0	1	1	0	0	15	1	0	0	0	4	0	0	0	0	4	0	0	0	0	4	1	0	0	0	3	0	0	0	0	94.3	97.9	90.8	1	6	69446	0	23	1	0	0	1	1	0
44341bd3571bab6377a51703f453de1c	2012	3.77	46	3.86	0	0	0	0	0	0	11	2	0	0	0	2	0	0	0	0	3	0	0	0	0	5	1	0	0	0	1	1	0	0	0	83.7	77	79.4	1	3	185451	1	21	1	0	0	2	0	0
092ff7879b2deb16444d0e89e17f5937	2012	3.82	101	3.85	1	1	1	1	0	0	24	10	0	0	0	1	3	0	0	0	3	1	0	0	0	16	6	0	0	0	4	0	0	0	0	83.7	77	88.7	2	2	40749	0	22	0	1	0	2	0	1
ce1452030c84e571d0554667a1618511	2012	3.38	40.6	3.39	0	0	0	0	0	0	4	4	1	0	0	1	0	0	0	0	2	0	1	0	0	1	2	0	0	0	0	2	0	0	0	91.1	88.8	95.2	1	8	113800	0	22	1	0	0	1	1	1
e8bc9a2fb4c0e0625ec222848beef62e	2012	3.88	88	3.9	0	0	0	0	0	0	27	2	0	0	0	2	0	0	0	0	11	1	0	0	0	13	0	0	0	0	1	1	0	0	0	83.7	77	88.7	1	4	78863	1	22	0	0	0	5	0	1
3cd5a6ccdbf3c4cf2e36f70049b2dcd7	2012	3.77	76	3.66	1	1	0	0	0	0	16	2	0	0	0	3	0	0	0	0	9	1	0	0	0	2	1	0	0	0	2	0	0	0	0	95.7	95.5	88.7	1	8	147946	0	22	1	0	0	2	0	1
f44453a8aa43a31ae97a4109d9cbb9ba	2012	3.69	49	3.72	1	1	1	1	0	0	11	1	1	0	0	0	0	0	0	0	2	0	1	0	0	7	1	0	0	0	2	0	0	0	0	83.7	57.6	88.7	1	3	58938	0	21	0	0	0	1	0	1
fedcd717408a136013626d44429fdb2a	2012	3.41	49	3.65	0	0	1	0	0	0	6	9	0	0	0	1	1	0	0	0	3	2	0	0	0	1	5	0	0	0	1	1	0	0	0	87.7	77	88.7	1	4	135965	1	22	0	0	0	5	0	0
6fa602dd06a569d2da0d97fb535b9ca0	2013	3.88	54	3.88	0	1	0	0	0	0	12	1	0	0	0	3	0	0	0	0	1	1	0	0	0	6	0	0	0	0	2	0	0	0	0	83.7	88.8	95.2	1	5	108155	0	22	0	0	0	5	0	0
1f034aca84446ddf455fd1e2d26ccc60	2013	3.61	76	3.67	1	1	1	1	0	0	12	7	0	0	0	1	1	0	0	0	2	1	0	0	0	9	3	0	0	0	0	2	0	0	0	99.7	97.6	99.8	1	5	135253	0	21	1	0	0	4	0	0
db64c0c246b115ac148b4a46bbdbbfda	2013	3.75	108	3.73	1	0	1	1	0	1	23	9	0	0	0	1	2	0	0	0	17	3	0	0	0	3	2	0	0	0	2	2	0	0	0	99.4	99.4	99.8	1	2	77297	0	30	1	0	1	8	0	1
b9bb1e7985e270822e76e1b7c82263f6	2013	3.58	48	3.53	1	1	1	0	0	0	7	5	0	0	0	1	0	0	0	0	0	2	0	0	0	6	3	0	0	0	0	0	0	0	0	98.3	95.5	99.8	1	5	33018	0	22	1	0	0	5	0	1
94b94266a06441b1324ac3808f3e6ae3	2013	3.75	53	3.84	1	1	1	1	0	0	13	5	0	0	0	0	1	0	0	0	7	1	0	0	0	2	3	0	0	0	4	0	0	0	0	93.7	77	88.7	1	6	47801	1	20	0	0	0	6	0	1
09d15e110c37b6e556eac7a15027a900	2013	3.76	87	3.61	1	1	0	0	1	0	19	4	0	0	0	8	3	0	0	0	2	0	0	0	0	8	0	0	0	0	1	1	0	0	0	93.7	95.5	97.3	1	8	122354	0	24	0	0	0	3	0	1
ac8ce6674e72184ff3d8d02b3c90f7eb	2013	3.9	58	3.9	1	1	1	1	0	0	15	1	0	0	0	1	1	0	0	0	5	0	0	0	0	7	0	0	0	0	2	0	0	0	0	98.3	95.5	99.8	1	7	70734	1	21	0	0	0	3	0	1
871a7835fdda416261ede0c720f10481	2013	3.47	60	3.5	1	1	1	1	0	0	7	8	0	0	0	0	1	0	0	0	6	2	0	0	0	0	3	0	0	0	1	2	0	0	0	95.7	77	95.2	1	6	189957	0	22	0	0	0	2	0	0
d34af286fa59598fb0e163592a70993c	2013	4	78.2	3.94	1	1	0	0	0	0	30	0	0	0	0	7	0	0	0	0	9	0	0	0	0	7	0	0	0	0	7	0	0	0	0	95.7	99.4	97.3	2	8	54535	0	21	0	0	0	4	0	0
ab5bca362a6f7ce63b19ac6ec04f4d0b	2013	4	58	3.91	1	1	0	0	0	0	14	0	0	0	0	1	0	0	0	0	5	0	0	0	0	6	0	0	0	0	2	0	0	0	0	99	95.5	99.8	1	5	95653	0	21	0	0	0	1	0	0
ff8299c17d75f037b6c62162ae62d8f8	2013	3.78	67	3.79	1	1	1	1	0	0	16	3	0	0	0	1	1	0	0	0	8	2	0	0	0	5	0	0	0	0	2	0	0	0	0	99	95.5	97.3	1	2	72854	1	21	1	0	0	1	1	0
96175817d014ad45987ff82cc1f97d1a	2013	4	60	4	0	0	0	0	0	0	18	0	0	0	0	2	0	0	0	0	8	0	0	0	0	6	0	0	0	0	2	0	0	0	0	95.7	95.5	95.2	1	6	63706	0	21	0	0	0	5	0	1
21953bea2b3ec0e1a920e9f75fd3c101	2013	3.98	55.4	3.99	1	0	1	0	0	0	21	0	0	0	0	2	0	0	0	0	10	0	0	0	0	6	0	0	0	0	3	0	0	0	0	93.7	95.5	79.4	1	5	79233	1	21	1	1	0	2	0	1
f86fa5b7f3a635a1ab1931e0555a7903	2013	3.96	77	3.93	1	1	1	1	0	0	21	0	0	0	0	1	0	0	0	0	12	0	0	0	0	6	0	0	0	0	2	0	0	0	0	91.1	88.8	88.7	1	2	77414	0	22	0	0	0	7	0	0
a784fb36c44f96431e1add02286830ca	2013	3.88	73	3.92	0	0	0	1	0	0	22	1	0	0	0	1	0	0	0	0	13	0	0	0	0	6	1	0	0	0	2	0	0	0	0	99	88.8	97.3	1	2	120738	0	23	0	0	0	2	1	1
fdedc0759875605811358a33394a9b86	2013	3.85	78	3.84	0	1	0	0	0	0	19	2	0	0	0	1	0	0	0	0	10	1	0	0	0	6	0	0	0	0	2	1	0	0	0	97.3	97.6	99.8	2	6	103741	1	20	0	0	0	6	0	0
6fd31de48b3d4227acd3b80562803ac5	2013	3.68	43	3.77	0	1	0	1	0	0	8	5	0	0	0	2	0	0	0	0	1	1	0	0	0	4	3	0	0	0	1	1	0	0	0	95.7	95.5	95.2	2	6	138566	0	23	1	0	0	4	1	0
c83004266b0fc45c6fded9dde0187f2a	2013	3.86	55	3.9	1	1	1	1	0	0	14	1	0	0	0	2	0	0	0	0	6	0	0	0	0	4	1	0	0	0	2	0	0	0	0	99.9	99.9	99.9	1	8	81251	0	20	1	0	0	2	0	1
a7889b96084c05552b1b9d40a81ed1b0	2013	3.98	61	3.95	0	0	0	0	0	0	27	0	0	0	0	1	0	0	0	0	14	0	0	0	0	8	0	0	0	0	4	0	0	0	0	99	97.6	97.3	1	4	166977	0	22	0	0	0	7	0	1
2ab507c7332c6ba1ab9b53f7d6c0e31f	2013	3.7	90	3.72	1	1	1	1	0	0	22	3	1	0	0	1	1	0	0	0	9	2	1	0	0	8	0	0	0	0	4	0	0	0	0	79	88.8	79.4	1	3	90448	1	23	0	0	0	6	0	0
0485879115c7b548f1f52857d9effe8f	2013	3.89	46	3.92	0	1	1	1	0	0	11	1	0	0	0	0	1	0	0	0	2	0	0	0	0	7	0	0	0	0	2	0	0	0	0	95.7	88.8	97.3	1	6	50291	0	22	0	0	0	5	1	0
7594855f14833e9c74e8e7ab4de34f42	2013	3.87	55	3.92	0	0	0	0	0	0	15	4	0	0	0	1	0	0	0	0	6	3	0	0	0	4	1	0	0	0	4	0	0	0	0	99	99.4	95.2	1	5	73102	0	20	0	0	0	3	0	1
49d1a1ac19aa5c0825003fd934be0a73	2013	4	71	3.98	0	0	0	0	0	0	21	0	0	0	0	2	0	0	0	0	12	0	0	0	0	5	0	0	0	0	2	0	0	0	0	95.7	97.6	88.7	1	5	98249	1	22	1	0	0	4	0	1
845a510947996bb5449e0ade0e501860	2013	3.57	70.5	3.7	1	1	1	1	0	0	8	7	0	0	0	0	2	0	0	0	3	2	0	0	0	5	1	0	0	0	0	2	0	0	0	93.7	97.6	79.4	1	8	98196	1	22	1	0	0	2	0	0
00a1f1c9ce3a89ada6c8ffc0a3a98e67	2013	3.36	58	3.54	1	1	1	1	0	0	9	9	1	0	0	0	1	1	0	0	3	2	0	0	0	5	5	0	0	0	1	1	0	0	0	97.3	95.5	95.2	1	4	103817	0	22	0	0	0	3	0	1
9e68237a5a1da91423364a885dc4f5e9	2013	3.67	78	3.56	0	0	0	0	1	1	14	4	1	0	0	4	1	1	0	0	2	0	0	0	0	6	2	0	0	0	2	1	0	0	0	93.7	95.5	88.7	1	5	96760	1	25	1	0	1	3	1	0
d766a9d9ae9861f9dfc43ab339a65baf	2013	3.6	82	3.66	1	0	1	0	0	0	14	8	0	0	0	1	0	0	0	0	2	3	0	0	0	10	4	0	0	0	1	1	0	0	0	99.7	97.6	99.8	1	4	98967	0	23	1	0	0	2	1	1
75c057f5605331939c29a48175d7b84f	2013	3.77	62	3.78	1	1	1	1	0	0	17	3	1	0	0	1	0	0	0	0	9	1	1	0	0	5	2	0	0	0	2	0	0	0	0	97.3	99.4	97.3	1	3	120360	1	21	1	0	0	7	1	1
75b56e3444edcfe27137d4037339f00f	2013	3.45	48	3.46	1	1	1	1	0	0	6	6	0	0	0	2	0	0	0	0	2	3	0	0	0	2	1	0	0	0	0	2	0	0	0	91.1	95.5	95.2	1	2	94139	0	21	1	0	0	2	1	1
fcd2072996ce8655858aed88c75493ff	2013	3.96	87	3.94	1	1	1	1	0	0	25	0	0	0	0	4	0	0	0	0	13	0	0	0	0	5	0	0	0	0	3	0	0	0	0	93.7	97.6	88.7	3	3	87273	0	25	0	0	0	2	0	0
f3d6e3dcf0313ec1365a3ae3d8da2a61	2013	3.9	53	3.94	1	1	0	1	0	0	19	0	0	0	0	2	0	0	0	0	5	0	0	0	0	8	0	0	0	0	4	0	0	0	0	95.7	95.5	88.7	1	2	143045	1	21	0	0	0	3	0	1
d3d5f1b3906bef1376a35306d5f9253e	2013	3.89	78	3.9	0	0	0	0	0	0	18	1	0	0	0	3	1	0	0	0	7	0	0	0	0	6	0	0	0	0	2	0	0	0	0	97.3	95.5	99.8	1	2	106365	0	21	0	0	0	3	0	0
4c064540b58f67bf84169a82e5a72456	2013	3.94	70	3.93	0	1	0	0	0	0	21	0	0	0	0	1	0	0	0	0	9	0	0	0	0	8	0	0	0	0	3	0	0	0	0	99.7	99.9	99.8	2	2	52343	0	22	1	1	0	6	1	0
a7df2705aeb896a613f82937198c891f	2013	3.94	68	3.96	0	0	0	0	0	0	16	1	0	0	0	2	0	0	0	0	8	1	0	0	0	4	0	0	0	0	2	0	0	0	0	93.7	88.8	95.2	1	6	60938	1	20	1	0	0	2	1	1
6a98e6b9c7147829f19f498c2d172762	2013	3.88	44	3.91	1	0	1	0	0	0	15	1	0	0	0	1	0	0	0	0	7	0	0	0	0	3	1	0	0	0	4	0	0	0	0	87.7	77	88.7	1	4	54447	1	21	0	0	0	7	0	1
25f38dbfec4ec4e6ad85bb37c8ca2167	2013	4	69	3.99	1	1	0	0	0	0	21	0	0	0	0	3	0	0	0	0	10	0	0	0	0	6	0	0	0	0	2	0	0	0	0	97.3	95.5	99.8	1	5	96380	0	21	1	0	0	2	0	0
a6b29b4307e452feb7e0af8cc0206e7d	2013	3.94	102.1	3.93	1	1	1	1	0	0	42	2	0	0	0	3	0	0	0	0	24	0	0	0	0	11	1	0	0	0	4	1	0	0	0	93.7	95.5	99.8	1	1	77589	0	22	0	0	0	1	0	0
4ee25eb7a2325b7f075752e20fd64403	2013	3.96	56	3.94	0	1	0	1	0	0	14	0	0	0	0	2	0	0	0	0	5	0	0	0	0	5	0	0	0	0	2	0	0	0	0	95.7	88.8	97.3	1	5	62447	1	21	1	0	0	2	0	1
b22f4fe7a27cd463d356d6bd6ddff9e1	2013	3.95	56	3.95	0	0	0	0	0	1	17	0	0	0	0	3	0	0	0	0	5	0	0	0	0	7	0	0	0	0	2	0	0	0	0	99	97.6	99.8	1	5	32420	1	24	1	0	0	4	0	1
acc36e759c4d9a87155e584cf6b3a1dd	2013	4	70	3.99	0	0	0	0	0	0	16	0	0	0	0	1	0	0	0	0	11	0	0	0	0	3	0	0	0	0	1	0	0	0	0	97.3	99.4	97.3	1	6	132037	1	23	1	0	0	3	0	0
ca54f9ad9336920737d0ee894417716e	2013	3.6	40	3.6	1	1	1	1	0	0	6	4	0	0	0	4	1	0	0	0	1	1	0	0	0	0	1	0	0	0	1	1	0	0	0	97.3	95.5	99.8	1	5	111142	0	20	1	0	0	2	0	1
f47005a34a1da26563a275be0fc1aa7c	2013	3.79	63	3.79	1	1	0	0	0	0	15	3	0	0	0	2	0	0	0	0	5	3	0	0	0	5	0	0	0	0	3	0	0	0	0	95.7	99.4	79.4	1	3	93959	1	22	0	0	0	7	0	0
14e43d96b75091c8d95a1b2e9d813614	2013	3.69	72	3.6	1	1	1	1	0	1	14	6	0	0	0	0	1	0	0	0	8	2	0	0	0	4	3	0	0	0	2	0	0	0	0	97.3	97.6	95.2	1	6	81331	1	26	1	0	1	2	0	0
1d3e7b06a8552629586f6d0168fee92c	2013	3.84	50	3.84	1	1	0	1	0	0	14	2	0	0	0	1	0	0	0	0	3	0	0	0	0	6	2	0	0	0	4	0	0	0	0	83.7	88.8	88.7	1	5	169390	1	21	1	0	0	6	0	0
73f6169e95ab9229361b19dadbe98bbf	2013	3.39	64	3.46	1	1	1	1	0	0	7	8	1	0	0	1	1	0	0	0	0	7	1	0	0	4	0	0	0	0	2	0	0	0	0	93.7	95.5	88.7	1	8	111142	0	22	1	0	0	4	0	1
ec55506d330193a1f3af28251a245bf7	2013	4	82	3.93	0	0	0	0	1	1	18	0	0	0	0	2	0	0	0	0	6	0	0	0	0	6	0	0	0	0	4	0	0	0	0	95.7	95.5	95.2	1	2	84786	1	34	1	0	1	6	1	0
caae3347a7f53c0659ddf21b3a813be6	2013	3.75	58.2	3.74	0	1	0	1	0	0	13	3	0	0	0	1	1	0	0	0	5	1	0	0	0	4	1	0	0	0	3	0	0	0	0	91.1	95.5	95.2	1	6	76469	1	21	1	0	0	3	0	1
a2a3dc3fe29eb48c338a20df941a064d	2013	3.93	56	3.88	1	1	1	1	0	0	15	1	0	0	0	1	0	0	0	0	2	1	0	0	0	8	0	0	0	0	4	0	0	0	0	95.7	95.5	99.8	1	5	79571	0	20	1	0	0	1	0	1
875e6c8557130eaf133a1664f9fa96b5	2013	3.98	51	3.97	1	0	0	0	0	0	16	0	0	0	0	2	0	0	0	0	3	0	0	0	0	8	0	0	0	0	3	0	0	0	0	98.3	95.5	97.3	1	2	202067	1	20	1	0	0	4	0	0
33571b5dbbcb8d01e25185c5cff70dcc	2013	3.95	52	3.91	0	0	0	0	0	0	15	1	0	0	0	1	0	0	0	0	6	1	0	0	0	6	0	0	0	0	2	0	0	0	0	95.7	95.5	95.2	1	4	98462	1	22	1	0	0	4	1	0
a2b69ab1223b67c58aea757c6c7d1da5	2013	4	69	3.96	1	0	0	0	0	0	18	0	0	0	0	2	0	0	0	0	6	0	0	0	0	6	0	0	0	0	4	0	0	0	0	95.7	88.8	95.2	2	2	105249	0	21	1	0	0	4	1	0
35e612013495956f4d162c7ffeac0cc6	2013	3.79	67	3.78	0	0	0	0	0	0	12	3	0	0	0	1	0	0	0	0	8	3	0	0	0	2	0	0	0	0	1	0	0	0	0	91.1	95.5	88.7	1	6	110534	1	20	1	0	0	1	0	1
51db5f5adf61a6da28a23a409de41628	2013	3.93	61	3.93	0	0	0	0	0	0	22	1	0	0	0	2	0	0	0	0	11	1	0	0	0	8	0	0	0	0	1	0	0	0	0	98.3	99.4	79.4	1	5	105614	1	22	0	0	0	5	0	0
f4a836bcaf935fd3fa81af1124aacfa1	2013	3.58	94	3.63	1	1	1	1	0	1	19	8	1	0	0	0	1	1	0	0	12	1	0	0	0	3	5	0	0	0	4	1	0	0	0	97.3	95.5	99.8	2	5	98712	0	24	1	0	0	2	1	1
47a0f2c127168879d68e37260fdb2c71	2013	4	59	3.99	0	0	0	0	0	0	22	0	0	0	0	1	0	0	0	0	10	0	0	0	0	9	0	0	0	0	2	0	0	0	0	97.3	99.4	95.2	2	6	168030	1	22	0	0	0	3	1	1
a49ffc7ea9f26f1548f0e828523ea557	2013	3.95	57.5	3.93	0	1	1	0	0	0	17	0	0	0	0	3	0	0	0	0	3	0	0	0	0	6	0	0	0	0	5	0	0	0	0	99.4	99.4	99.8	2	5	202067	0	20	1	0	0	3	0	1
7e4147ce8c9b471e4ab57601d1d15c68	2013	3.83	58	3.85	1	1	1	1	0	1	16	3	0	0	0	0	2	0	0	0	7	0	0	0	0	5	1	0	0	0	4	0	0	0	0	83.7	77	79.4	1	2	31526	1	25	1	0	1	7	0	0
ee7d14cb064ac6fd4aa6cc7a59e43811	2013	3.84	66	3.88	0	0	0	0	0	0	21	5	0	0	0	2	0	0	0	0	12	0	0	0	0	5	3	0	0	0	2	2	0	0	0	95.7	95.5	99.8	1	2	139688	0	22	0	0	0	3	1	0
106cfb68c7ead47cf2ac5506786ebbf9	2013	3.75	62	3.75	1	1	1	1	1	0	15	5	0	0	0	2	1	0	0	0	6	1	0	0	0	3	3	0	0	0	4	0	0	0	0	79	95.5	79.4	1	6	150774	1	22	0	0	0	3	1	1
6b10829a27ec80eb64482e6a66a3c704	2013	3.95	72	3.96	0	0	0	0	0	0	26	1	0	0	0	3	0	0	0	0	10	0	0	0	0	9	1	0	0	0	4	0	0	0	0	79	88.8	88.7	1	3	64221	0	22	0	0	0	4	0	1
b8a44c0a4b07d0a7136a5612dae81af6	2013	3.34	66.5	3.39	0	1	0	0	1	1	10	10	1	0	0	0	2	0	0	0	4	4	0	0	0	3	2	0	0	0	3	2	1	0	0	91	88.7	88.7	2	3	91631	1	30	1	0	1	1	1	0
d1020c789ced51cd543e87d3f3eaf355	2013	4	87	4	0	0	0	0	0	0	32	0	0	0	0	2	0	0	0	0	13	0	0	0	0	14	0	0	0	0	3	0	0	0	0	91.1	88.8	95.2	1	6	72699	0	20	0	0	0	4	0	0
c2c6a36e970c61f36a427c006d5bf312	2013	4	62	4	0	0	0	0	0	0	15	0	0	0	0	2	0	0	0	0	2	0	0	0	0	3	0	0	0	0	8	0	0	0	0	99.4	95.5	99.8	1	4	87168	1	21	1	0	0	7	0	1
42e3b5835eb5b588470ae97057ee15a6	2013	3.32	54	3.63	1	0	1	1	0	0	6	6	1	0	0	0	2	0	0	0	2	0	1	0	0	3	3	0	0	0	1	1	0	0	0	83.7	77	88.7	1	8	137572	1	21	0	0	0	1	1	1
9cba82441a8e666846b1925b1d9e8218	2013	3.89	68	3.9	0	0	0	0	0	0	16	1	0	0	0	2	0	0	0	0	8	1	0	0	0	4	0	0	0	0	2	0	0	0	0	91.1	77	95.2	1	6	171989	1	21	1	0	0	2	0	0
1dd6ccc03a7793a4c279e61504ef4f7c	2013	3.3	81	3.48	0	0	0	0	0	1	11	12	2	0	0	2	1	0	0	0	8	5	1	0	0	0	5	1	0	0	1	1	0	0	0	87.7	88.8	79.4	1	5	114214	1	23	1	0	1	1	0	1
274d1cf4377c9e0000ba55403f160b96	2013	3.66	37.8	3.91	0	0	0	0	0	0	9	5	0	0	0	1	0	0	0	0	4	3	0	0	0	3	2	0	0	0	1	0	0	0	0	95.7	97.6	95.2	1	3	111142	1	22	1	0	0	5	0	1
5903f6e68f59f023edfadd26f3f97513	2013	3.9	64.5	3.93	0	0	0	0	0	0	18	2	0	0	0	3	0	0	0	0	8	1	0	0	0	5	1	0	0	0	2	0	0	0	0	97.3	95.5	95.2	1	2	73345	0	22	1	0	0	2	0	1
fe7fb3571ad0dde4040bddd9dafb96a1	2013	3.67	61	3.76	1	1	1	1	0	1	14	5	0	0	0	7	0	0	0	0	2	0	0	0	0	2	4	0	0	0	3	1	0	0	0	99	95.5	97.3	1	6	59637	1	30	1	0	1	2	1	0
cc7d7ae0aea1f26b8a6c82b7269b8085	2013	3.76	50	3.89	1	1	1	1	0	0	19	3	0	0	0	0	1	0	0	0	9	2	0	0	0	6	0	0	0	0	4	0	0	0	0	97.3	88.8	99.8	1	5	80067	0	23	0	0	0	2	0	0
43225fbdb5dccb7815e7b3bec6f14969	2013	3.92	50	3.95	0	0	0	0	0	0	14	0	0	0	0	1	0	0	0	0	5	0	0	0	0	6	0	0	0	0	2	0	0	0	0	95.7	95.5	88.7	1	5	58707	1	21	0	0	0	5	0	0
44d09b0252c9616acc430fe986b8f992	2013	3.88	68.1	3.9	0	0	0	0	0	0	15	2	0	0	0	1	1	0	0	0	9	0	0	0	0	3	1	0	0	0	2	0	0	0	0	93.7	95.5	95.2	1	8	79072	0	22	1	0	0	3	1	1
7955d48902e4903fc3edb810ffa6eddb	2013	3.98	45	3.95	1	1	1	1	0	0	16	0	0	0	0	3	0	0	0	0	6	0	0	0	0	5	0	0	0	0	2	0	0	0	0	99	95.5	99.8	1	3	122417	0	22	1	0	0	3	0	1
3001898f8d5eebc3fd2acd44f751c026	2013	3.69	74.7	3.76	1	0	1	0	0	0	14	5	0	0	0	2	1	0	0	0	1	4	0	0	0	11	0	0	0	0	0	0	0	0	0	91.1	88.8	97.3	1	6	135965	0	23	1	0	0	3	1	0
0d07800b877b1fdfbe7c587cb20c5533	2013	3.44	70	3.51	0	1	0	1	0	0	12	10	0	0	0	2	0	0	0	0	6	3	0	0	0	2	5	0	0	0	2	2	0	0	0	87.7	95.5	79.4	1	2	100248	1	22	1	0	0	3	0	1
37c2937eead750079e5ca975d9c671b7	2013	3.76	74	3.79	1	1	0	1	0	0	19	3	1	0	0	1	0	0	0	0	2	0	0	0	0	9	1	0	0	0	7	2	1	0	0	97.3	88.8	95.2	1	1	44031	1	20	0	0	0	2	0	1
95479f2578955ca4f85e605593e7827b	2013	3.94	80	3.94	1	1	1	1	0	0	19	1	0	0	0	1	0	0	0	0	9	0	0	0	0	7	1	0	0	0	2	0	0	0	0	91.1	88.8	95.2	2	8	113800	1	22	0	0	0	3	1	0
998829c090c5bab148baa73ed103641d	2013	3.44	80	3.6	1	1	1	1	0	0	9	8	1	0	0	0	1	0	0	0	8	3	1	0	0	0	3	0	0	0	1	1	0	0	0	91.1	77	95.2	2	8	43966	1	22	1	0	0	3	1	0
76f43b329e42b31179b8d6cdeb6ee710	2013	3.59	58	3.78	0	0	0	1	0	0	9	5	0	0	0	2	1	0	0	0	3	0	0	0	0	3	3	0	0	0	1	1	0	0	0	83.7	77	88.7	1	8	81331	0	22	0	0	0	1	0	0
29a4254a496ae5048b5cdf62f5bb5cfd	2013	3.83	53	3.84	1	1	1	0	0	0	14	3	0	0	0	1	2	0	0	0	5	0	0	0	0	4	1	0	0	0	4	0	0	0	0	99.4	99.4	99.9	1	2	125355	0	21	1	0	0	1	1	1
66b5dc9369dbc7f22e8a0fb6b2c1d002	2013	3.71	47	3.75	1	1	1	1	0	0	10	3	0	0	0	2	0	0	0	0	2	2	0	0	0	5	1	0	0	0	1	0	0	0	0	99.4	99.4	97.3	1	4	85107	0	21	1	0	0	1	0	0
6b8f75689d101534fb5883247b289415	2013	3.81	57.2	3.7	1	1	1	1	0	0	14	1	0	0	0	2	1	0	0	0	6	0	0	0	0	4	0	0	0	0	2	0	0	0	0	98.3	95.5	99.8	1	2	125642	0	21	0	0	0	4	0	0
4548a6eec18b0263b401111493711e9c	2013	3.05	53.7	3.41	1	1	1	1	0	0	1	11	1	0	0	0	1	0	0	0	0	6	0	0	0	1	2	1	0	0	0	2	0	0	0	97.3	88.8	95.2	1	2	76802	0	23	1	0	0	2	0	1
b6d44a6f9c0640f75653b4826cc2efaa	2013	3.91	54	3.92	0	0	1	0	0	0	14	1	0	0	0	2	0	0	0	0	6	0	0	0	0	5	0	0	0	0	1	1	0	0	0	95.7	97.6	88.7	1	2	37030	1	20	0	0	0	3	0	0
593921e29824a61911998774e3952e5f	2013	3.97	74	3.97	1	1	1	1	0	0	18	0	0	0	0	2	0	0	0	0	8	0	0	0	0	6	0	0	0	0	2	0	0	0	0	98.3	95.5	99.8	1	0	35964	0	22	0	1	0	3	0	1
b79ad7df0d854a1416c3aa848b3f1d6a	2013	3.91	44	3.78	1	1	1	1	1	0	10	1	0	0	0	3	1	0	0	0	2	0	0	0	0	3	0	0	0	0	2	0	0	0	0	99.9	99.4	99.8	1	8	107033	0	23	1	0	0	5	0	0
b90b5579fc8455c8a60c38fe9ff6793c	2013	3.92	95.7	3.91	1	1	1	1	0	0	25	0	0	0	0	9	0	0	0	0	4	0	0	0	0	6	0	0	0	0	6	0	0	0	0	99.7	97.6	97.3	1	8	147629	0	21	1	0	0	1	1	1
1e8b9def187a0a76a03d293662f7a4f7	2013	3.87	63	3.87	0	0	0	0	0	0	18	2	0	0	0	1	1	0	0	0	5	1	0	0	0	8	0	0	0	0	4	0	0	0	0	97.3	88.8	99.8	1	8	64098	1	21	1	0	0	3	0	0
5da7f92591c9de4b3d05e7587e762bc5	2013	3.93	68	3.85	1	1	1	1	0	0	18	1	0	0	0	9	1	0	0	0	2	0	0	0	0	5	0	0	0	0	2	0	0	0	0	93.7	95.5	97.3	1	2	152789	1	22	1	0	0	5	0	1
048f4eab7ca6dde37a3f58ec3e22eab0	2013	3.69	55	3.71	1	1	1	1	0	0	12	5	0	0	0	2	0	0	0	0	7	1	0	0	0	1	4	0	0	0	2	0	0	0	0	97.3	97.6	95.2	1	3	150404	0	21	1	0	0	2	0	1
4bde11a0e003727da2b4766a2c262634	2013	3.57	82	3.67	1	1	1	1	0	0	16	10	0	0	0	3	0	0	0	0	6	1	0	0	0	6	8	0	0	0	1	1	0	0	0	97.3	95.5	97.3	1	2	22376	1	22	1	0	0	2	0	1
deaafa02cc65f1bd5cbf3a9c9520e849	2013	3.58	55	3.59	1	1	0	1	0	0	11	6	0	0	0	1	1	0	0	0	4	1	0	0	0	5	3	0	0	0	1	1	0	0	0	93.7	99.4	97.3	3	4	50381	0	23	1	0	0	3	0	1
02e61be36be50d0b48dc186e885f4cbe	2013	3.92	58	3.93	1	1	1	1	0	0	15	0	0	0	0	2	0	0	0	0	6	0	0	0	0	5	0	0	0	0	2	0	0	0	0	95.7	88.8	97.3	1	3	54579	1	20	0	0	0	4	0	1
26a507fe7a4371aed6cc401b541e6a34	2013	3.84	67	3.87	0	0	0	0	0	0	18	2	0	0	0	1	0	0	0	0	5	0	0	0	0	9	1	0	0	0	3	1	0	0	0	97.3	95.5	95.2	1	0	55020	0	22	1	0	0	2	0	1
bb50c550d6b7a5bde7e810185df06f87	2013	3.77	68	3.8	1	1	1	1	0	0	15	1	1	0	0	1	0	1	0	0	4	0	0	0	0	8	1	0	0	0	2	0	0	0	0	98.3	99.4	97.3	1	5	32877	0	22	0	0	0	2	0	1
c3e9be15664977b0dd8b4cc32660b12b	2013	3.59	62	3.64	1	1	0	1	0	0	10	5	0	0	0	2	0	0	0	0	1	2	0	0	0	5	2	0	0	0	2	1	0	0	0	91.1	88.8	95.2	1	8	56615	0	20	0	0	0	1	0	1
3180e32aa6ce903019b583df36411d15	2013	3.93	71	3.9	0	1	0	1	0	0	19	2	0	0	0	1	0	0	0	0	9	0	0	0	0	7	2	0	0	0	2	0	0	0	0	99.4	99.4	97.3	1	4	128546	1	21	1	0	0	9	0	1
6653dd4ec6d51a1a2523d4724c125bb7	2013	3.86	46	3.85	1	1	1	1	0	0	13	1	0	0	0	0	1	0	0	0	5	0	0	0	0	6	0	0	0	0	2	0	0	0	0	97.3	97.6	95.2	1	3	69062	1	21	1	0	0	3	0	0
82f338a18b6a4af08640a123e6822d14	2013	3.54	59	3.65	1	1	1	1	0	0	11	6	0	0	0	0	0	0	0	0	7	2	0	0	0	2	4	0	0	0	2	0	0	0	0	61.8	57.6	54.5	1	8	56910	0	23	0	0	0	1	0	1
a9d43a497988cd87edd863308fd9d6d2	2013	3.92	51.5	3.57	0	1	1	1	1	1	13	1	0	0	0	4	0	0	0	0	2	0	0	0	0	6	1	0	0	0	1	0	0	0	0	99.4	95.5	97.3	1	8	72921	0	28	1	0	1	7	0	0
bfc05b04833aae3b191b1c7bc703e933	2013	3.78	80.8	3.86	0	0	0	0	0	0	25	7	0	0	0	3	1	0	0	0	6	2	0	0	0	13	4	0	0	0	3	0	0	0	0	95.7	88.8	97.3	2	4	86232	1	22	0	1	0	4	0	0
db9c2968bc160e7b755cd6ff4a702df4	2013	3.78	63.8	3.79	1	1	1	0	0	0	14	5	0	0	0	4	0	0	0	0	5	2	0	0	0	4	2	0	0	0	1	1	0	0	0	93.7	88.8	95.2	1	3	31442	1	21	0	0	0	5	0	0
a09c2a428f3bacca2dd2cc2fdf6a07ed	2013	3.32	93	3.44	0	1	0	0	0	0	9	12	2	0	0	0	2	0	0	0	2	5	1	0	0	4	4	1	0	0	3	1	0	0	0	83.7	77	67.9	1	1	36882	0	22	1	1	0	3	0	1
578e8a40df1ba743172ee7ca3cd2b5ef	2013	3.33	83.9	3.45	1	1	1	1	0	0	10	12	0	0	0	2	0	0	0	0	6	5	0	0	0	2	5	0	0	0	0	2	0	0	0	93.7	95.5	79.4	1	2	98462	1	22	1	0	0	2	0	1
29b8f83e0e03d6b0f9375597091a5327	2013	3.92	74	3.93	0	0	0	0	0	0	21	2	0	0	0	2	0	0	0	0	12	1	0	0	0	6	0	0	0	0	1	1	0	0	0	93.7	88.8	88.7	1	2	45861	0	20	1	0	0	1	0	1
29c00e3cefb7f53f1368c35c4e2be076	2013	3.67	72	3.73	0	1	0	0	0	0	13	5	0	0	0	2	0	0	0	0	9	1	0	0	0	2	2	0	0	0	0	2	0	0	0	95.7	95.5	95.2	1	8	68127	1	23	1	0	0	2	0	1
de6dd2993dae1fea00825430de6486e5	2013	3.99	51.5	3.98	0	0	0	0	0	0	16	0	0	0	0	1	0	0	0	0	7	0	0	0	0	6	0	0	0	0	2	0	0	0	0	97.3	99.4	95.2	1	5	43270	1	21	0	0	0	2	0	0
50ff78ae7a4200bc288765aa81af5849	2013	3.82	44	3.8	1	1	1	1	0	0	12	2	0	0	0	2	0	0	0	0	1	1	0	0	0	7	1	0	0	0	2	0	0	0	0	95.7	95.5	88.7	1	2	110999	0	22	1	0	0	3	0	0
1e51090a1a64c5869539236adbe98ec5	2013	3.21	63.6	3.34	1	1	1	1	0	0	6	8	2	0	0	1	0	1	0	0	4	2	1	0	0	0	5	0	0	0	1	1	0	0	0	99.4	99.4	97.3	1	8	37632	0	23	1	0	0	1	0	1
debf966f1447252f51c8a6ed98e21757	2013	3.8	62	3.84	1	1	0	1	0	0	12	3	0	0	0	1	1	0	0	0	5	2	0	0	0	4	0	0	0	0	2	0	0	0	0	79	77	79.4	1	1	55001	1	21	0	1	0	2	0	0
d4547f52c58ef03d79494a18e9b9db3c	2013	3.67	68	3.78	1	1	1	1	0	0	15	7	0	0	0	1	0	0	0	0	5	6	0	0	0	5	1	0	0	0	4	0	0	0	0	93.7	77	95.2	1	6	94962	1	22	0	0	0	1	1	0
a5f3f2b503ea097e50235920f4a146d6	2013	3.84	96	3.85	1	1	1	1	0	0	21	4	0	0	0	2	1	0	0	0	11	3	0	0	0	5	0	0	0	0	3	0	0	0	0	93.7	95.5	97.3	1	2	97574	1	22	0	0	0	1	0	1
4abbfa2181532b90c96940783a94321b	2013	3.82	97	3.83	0	0	0	0	0	1	21	5	0	0	0	4	1	0	0	0	5	2	0	0	0	11	2	0	0	0	1	0	0	0	0	95.7	88.8	99.8	1	3	66443	0	22	0	0	0	1	0	0
802456c365f63f1561a22924c43d664b	2013	3.15	81	3.19	1	1	1	1	0	0	7	16	1	0	0	1	4	0	0	0	2	4	0	0	0	1	4	1	0	0	3	4	0	0	0	98.3	99.4	95.2	1	5	65001	0	22	1	0	0	2	1	1
dee209bb6445ea2f38ef47cba686a2f8	2013	3.71	77	3.77	1	1	1	1	0	0	16	7	0	0	0	2	0	0	0	0	8	5	0	0	0	4	2	0	0	0	2	0	0	0	0	93.7	77	97.3	1	2	51505	1	23	1	0	0	1	0	1
c1763e2fa77abae00a925890d6b45aaf	2013	3.68	51	3.65	1	1	1	1	1	0	9	1	1	0	0	2	1	0	0	0	2	0	1	0	0	4	0	0	0	0	1	0	0	0	0	97.4	98.1	95.2	2	8	105456	0	22	0	0	0	1	0	0
de4cf13c1cea5a7c9958d73949537252	2013	3.51	109	3.59	1	1	1	1	1	0	15	13	2	0	0	1	1	0	0	0	7	5	2	0	0	5	6	0	0	0	2	1	0	0	0	93.7	99.6	88.7	2	2	62393	0	30	0	1	0	1	0	1
15fa00f1323ad583942f428ab4c302f2	2014	3.79	68	3.8	0	0	0	0	0	0	19	6	0	0	0	2	1	0	0	0	8	3	0	0	0	3	2	0	0	0	6	0	0	0	0	99.9	99.9	99.8	1	5	93264	1	22	0	0	0	5	0	1
bc1aa4a498c73ce87e6b1396d4936f0b	2014	3.94	64	3.96	0	0	0	0	0	0	17	1	0	0	0	1	0	0	0	0	8	0	0	0	0	6	1	0	0	0	2	0	0	0	0	78.7	88.7	54.3	1	2	45099	0	23	0	0	0	9	1	1
ce8a6bbffd650bb155b5cb1759c709eb	2014	3.97	91	3.97	1	1	1	1	0	0	26	0	0	0	0	8	0	0	0	0	11	0	0	0	0	5	0	0	0	0	2	0	0	0	0	99.4	95.5	99.8	1	8	51505	1	21	1	0	0	1	0	0
908693a458ee71227c9f3b30b32f993e	2014	3.81	86	3.83	0	1	0	1	0	0	23	2	0	0	0	3	0	0	0	0	8	1	0	0	0	9	0	0	0	0	3	1	0	0	0	97.4	96	95.2	1	6	66485	0	22	0	0	0	5	0	1
a00ae6b9024c622d86a41b2d3a5410b4	2014	3.76	75	3.73	0	1	0	1	0	0	22	5	0	0	0	2	1	0	0	0	8	1	0	0	0	5	3	0	0	0	7	0	0	0	0	99.6	96	99.9	1	6	187591	0	20	0	0	0	6	0	1
8662e7e57ac8263cdf796457ef811ab4	2014	3.82	52	3.9	1	1	1	0	0	0	11	2	0	0	0	0	1	0	0	0	5	0	0	0	0	4	1	0	0	0	2	0	0	0	0	98.4	98.1	99.9	1	2	67953	0	20	1	0	0	6	0	1
90b1b554c0a177e31497c703f2f438bb	2014	3.76	63	3.81	1	1	1	1	0	0	16	3	0	0	0	1	1	0	0	0	8	0	0	0	0	5	2	0	0	0	2	0	0	0	0	95.8	96	95.2	2	5	139313	0	22	1	0	0	3	0	1
7a7213e8d7c98b07d06d2595092b4ec4	2014	3.71	89.7	3.72	1	0	1	0	0	0	25	11	0	0	0	11	10	0	0	0	3	0	0	0	0	8	1	0	0	0	3	0	0	0	0	99.6	99.9	97.4	1	8	62106	0	24	0	0	0	1	1	1
47952ce18cd40bea8d642e924bf6cf2a	2014	3.94	59.4	3.89	1	1	0	1	0	0	17	1	0	0	0	2	1	0	0	0	7	0	0	0	0	6	0	0	0	0	2	0	0	0	0	93.7	96	88.7	1	8	110999	1	21	1	0	0	12	0	0
03bac316ccb17f0970e2e4233efa98e4	2014	3.81	84	3.83	0	1	0	1	0	0	19	4	0	0	0	3	0	0	0	0	2	2	0	0	0	14	2	0	0	0	0	0	0	0	0	97.3	95.5	99.8	1	2	91631	0	23	0	0	0	2	0	1
c197ea3f9132496707f825ac1ad84c88	2014	3.76	75	3.83	0	1	0	1	0	0	17	6	0	0	0	2	0	0	0	0	8	3	0	0	0	5	2	0	0	0	2	1	0	0	0	99.8	99.6	99.9	1	2	92304	0	20	1	0	0	3	0	1
ce421a498500c62beff374e3d706413f	2014	3.9	73	3.89	1	1	1	1	0	0	21	1	0	0	0	2	0	0	0	0	12	1	0	0	0	5	0	0	0	0	2	0	0	0	0	99.1	96	99.9	2	6	85500	0	21	1	0	0	4	0	1
094f5540b2c12e241d7e532b71dd45c8	2014	3.73	74	3.79	1	0	1	0	0	0	17	5	0	0	0	1	1	0	0	0	6	1	0	0	0	6	3	0	0	0	4	0	0	0	0	91	88.7	88.7	2	3	126204	1	22	0	0	0	6	0	1
e461041b20a452362a11e8579a338c27	2014	3.59	66	3.65	0	1	1	1	0	1	13	4	2	0	0	2	1	0	0	0	6	1	1	0	0	4	2	0	0	0	1	0	1	0	0	98.4	99.6	99.9	2	3	133102	0	23	1	0	1	1	0	1
5d4632379dd6e6c18b05b7b9476986ab	2014	3.68	44	3.77	0	1	0	1	0	0	9	2	0	0	0	2	0	0	0	0	3	1	0	0	0	1	1	0	0	0	3	0	0	0	0	99	95.5	95.2	1	6	88309	1	21	1	0	0	4	0	1
47f05e9d533b1412df32b88a1f873fe5	2014	3.9	75.9	3.54	0	1	0	0	1	0	22	1	0	0	0	6	0	0	0	0	6	0	0	0	0	7	0	0	0	0	3	1	0	0	0	99.9	99.9	99.9	1	6	31645	1	27	1	0	0	3	0	0
5af5859971e558014ba8e0986c0e2834	2014	3.35	98	3.46	1	1	1	1	0	1	13	12	0	1	0	2	0	0	0	0	9	3	0	1	0	1	8	0	0	0	1	1	0	0	0	95.7	99.4	88.7	3	8	56615	0	24	1	0	1	6	1	1
97cefc17ad8da91926696d41e425362e	2014	3.76	56	3.82	0	0	0	0	0	0	15	3	0	0	0	1	0	0	0	0	4	0	0	0	0	6	3	0	0	0	4	0	0	0	0	91.1	88.8	95.2	1	6	105002	1	23	1	0	0	1	0	0
c32c05e0f6f4d5ed1a149c8e422bda9d	2014	3.81	72	3.84	0	1	0	1	0	0	19	3	0	0	0	2	0	0	0	0	8	2	0	0	0	7	1	0	0	0	2	0	0	0	0	99.6	99.6	97.4	1	4	102095	0	21	1	0	0	1	0	0
b51cc3db3c88bbdc80ce3eb148475462	2014	3.86	76	3.87	1	0	1	0	0	0	19	4	0	0	0	2	0	0	0	0	8	3	0	0	0	5	1	0	0	0	4	0	0	0	0	93.7	95.5	99.8	1	2	66977	1	21	0	0	0	3	0	1
b1798c04e07858fface0bdce9c08ab53	2014	3.58	54	3.74	0	1	0	1	0	0	12	4	1	0	0	1	0	0	0	0	7	0	1	0	0	2	4	0	0	0	2	0	0	0	0	95.8	96	95.2	1	6	106242	1	22	1	0	0	1	0	1
ef3e61fe079c26e02039aac3b55769ed	2014	3.58	49	3.79	1	1	1	1	0	0	9	6	0	0	0	1	1	0	0	0	1	2	0	0	0	5	3	0	0	0	2	0	0	0	0	98.4	88.7	97.4	1	2	72682	1	21	1	0	0	3	0	0
fd0bb190af6c66b53158ff679366de42	2014	3.69	70	3.76	1	0	0	0	0	0	16	5	0	0	0	1	0	0	0	0	7	1	0	0	0	6	2	0	0	0	2	2	0	0	0	91	77.3	88.7	2	8	119062	0	23	0	0	0	1	0	1
21b2ebff0db5c571b2b12d3ecb8153cb	2014	3.94	48.8	3.93	1	0	1	0	0	0	18	1	0	0	0	3	0	0	0	0	6	0	0	0	0	7	0	0	0	0	2	1	0	0	0	99.1	98.1	95.2	1	4	37960	1	23	1	0	0	9	0	0
2a6ddb2597d3139ddc343a35ce658a5f	2014	3.76	51	3.84	1	1	1	1	0	0	12	5	0	0	0	1	0	0	0	0	8	3	0	0	0	1	2	0	0	0	2	0	0	0	0	98.4	96	95.2	1	4	113750	1	21	0	0	0	1	0	0
b190fb334a323e7f53699fdd23f85955	2014	3.8	46	3.87	0	1	0	1	0	0	11	2	0	0	0	2	0	0	0	0	3	1	0	0	0	4	1	0	0	0	2	0	0	0	0	95.8	96	95.2	1	3	152909	1	20	1	0	0	3	0	0
0637b1515238760c92847c239c62c703	2014	3.77	80	3.78	0	0	0	0	0	0	16	4	0	0	0	1	2	0	0	0	10	1	0	0	0	2	0	0	0	0	3	1	0	0	0	99.4	97.6	99.8	1	3	135694	0	21	1	0	0	4	1	0
98e62f7380d2d6287ffaae8a4db45bde	2014	3.83	48	3.94	0	0	0	0	0	0	10	2	0	0	0	1	0	0	0	0	2	0	0	0	0	5	2	0	0	0	2	0	0	0	0	87.7	88.8	88.7	1	8	93125	0	23	0	0	0	7	1	1
d6abc59acc299584d86966960875d32d	2014	3.83	48	3.94	0	0	0	0	0	0	10	2	0	0	0	1	0	0	0	0	2	0	0	0	0	5	2	0	0	0	2	0	0	0	0	91.1	95.5	88.7	1	8	93125	0	23	0	0	0	6	1	1
2dfe36ba7dcaf8559022ce9fc8029405	2014	3.66	61	3.7	0	1	0	0	0	0	18	7	0	0	0	2	0	0	0	0	12	3	0	0	0	4	2	0	0	0	0	2	0	0	0	93.7	96	88.7	2	7	46040	1	21	1	0	0	8	0	1
204323cf69598fda3c4bd58d3115851b	2014	3.64	53.5	3.69	0	0	0	0	0	0	12	7	0	0	0	3	1	0	0	0	4	1	0	0	0	2	5	0	0	0	3	0	0	0	0	99.4	99.9	99.8	1	6	102484	0	22	0	0	0	2	0	0
ba67d00447246c904755a6eb3ff84c56	2014	3.92	87	3.94	0	0	0	0	0	0	24	2	0	0	0	3	0	0	0	0	11	2	0	0	0	8	0	0	0	0	2	0	0	0	0	99.9	99.9	99.9	1	5	82886	1	22	1	0	0	7	0	0
4155b57d8765a8b2cd39892cce884770	2014	3.89	86	3.87	1	1	1	1	0	0	16	3	0	0	0	2	0	0	0	0	8	2	0	0	0	5	0	0	0	0	1	1	0	0	0	93.7	95.5	88.7	1	8	126827	0	24	0	0	0	2	1	0
612ab7bd8260004b2ca952f7174cc50e	2014	3.98	42	3.99	0	0	0	0	0	0	13	0	0	0	0	0	0	0	0	0	11	0	0	0	0	2	0	0	0	0	0	0	0	0	0	98.4	88.7	99.9	1	3	157720	1	20	0	0	0	4	0	1
99c28db870420aa1e8d03e63209bb5c5	2014	3.58	74	3.61	0	1	0	0	0	0	15	6	1	0	0	1	2	0	0	0	7	2	0	0	0	5	2	1	0	0	2	0	0	0	0	99	97.6	99.8	1	4	147629	0	22	1	0	0	2	0	0
fcaee15b753045ba4c7c6586591e4d3d	2014	3.94	91.2	3.92	1	1	0	0	0	0	36	0	0	0	0	5	0	0	0	0	5	0	0	0	0	22	0	0	0	0	4	0	0	0	0	95.7	95.5	97.3	1	5	94085	0	19	1	0	1	3	0	1
05344bc2310f3770ec84c988d6d27259	2014	3.81	41	3.85	1	1	1	1	0	0	13	2	0	0	0	1	1	0	0	0	3	0	0	0	0	6	0	0	0	0	3	1	0	0	0	99.1	96	97.4	1	3	53342	0	21	0	0	0	2	0	1
dfe4de249b7e500a190f9a8ec6366e91	2014	3.67	64.5	3.74	1	1	1	1	0	0	14	6	0	0	0	1	1	0	0	0	9	0	0	0	0	3	4	0	0	0	1	1	0	0	0	95.7	95.5	99.8	1	8	121235	1	24	1	0	0	4	1	0
13474077d074716ca23f15c4256c7c34	2014	3.8	63	3.77	0	0	0	0	0	0	17	2	0	0	0	2	0	0	0	0	7	1	0	0	0	6	1	0	0	0	2	0	0	0	0	95.8	99.6	95.2	1	2	39563	0	21	1	0	0	2	0	0
5ba34a3927619189dd286b84f6cf7737	2014	4	54	3.98	0	0	0	0	0	0	12	0	0	0	0	2	0	0	0	0	3	0	0	0	0	5	0	0	0	0	2	0	0	0	0	91	88.7	95.2	1	8	162095	0	20	0	0	0	3	1	0
ddebadb2a4fd876b5814925507cc9ba8	2014	3.94	64	3.9	1	1	0	0	0	0	14	0	0	0	0	2	0	0	0	0	2	0	0	0	0	8	0	0	0	0	2	0	0	0	0	91	96	88.7	1	6	55937	0	20	0	0	0	3	0	0
949b7640862ff5029d3b0aaf86444f54	2014	3.81	62	3.87	0	0	0	1	0	0	15	2	0	0	0	0	0	0	0	0	6	1	0	0	0	5	1	0	0	0	4	0	0	0	0	97.4	98.1	95.2	1	5	52302	0	20	0	0	0	2	0	1
e8647bf4bd91d6e833d86d6945b26ee0	2014	3.89	59	3.91	0	1	0	1	0	0	20	2	0	0	0	2	1	0	0	0	5	0	0	0	0	10	1	0	0	0	3	0	0	0	0	97.3	95.5	97.3	1	8	153717	1	22	1	0	0	2	0	1
fe6616e173fe6cf6944b39e7e61db060	2014	3.82	66	3.78	0	1	0	0	0	0	17	2	0	0	0	2	0	0	0	0	7	0	0	0	0	4	2	0	0	0	4	0	0	0	0	98.4	96	99.9	1	6	121122	1	22	1	0	0	3	0	0
5579e262c8006dd20b93ac8919f243fb	2014	3.65	48	3.68	0	1	0	1	0	0	9	3	0	0	0	1	1	0	0	0	4	1	0	0	0	2	1	0	0	0	2	0	0	0	0	93.7	88.7	95.2	1	8	75724	1	20	0	0	0	4	0	1
349d25bf0acbf05da9daad68a2fc80c7	2014	3.85	50	3.86	1	1	1	1	0	0	14	1	0	0	0	3	0	0	0	0	3	0	0	0	0	6	0	0	0	0	2	1	0	0	0	99.7	99.4	99.8	1	3	105204	1	23	1	0	0	3	0	1
c9cd3c7aea351611b8e713c207f87e70	2014	3.77	36	3.89	1	1	1	1	0	0	6	3	0	0	0	0	1	0	0	0	2	0	0	0	0	3	1	0	0	0	1	1	0	0	0	98.3	99.4	95.2	1	6	104825	0	22	1	0	0	2	0	1
9029953943c522f533642c605abfca51	2014	3.84	54	3.88	0	1	0	1	0	0	14	3	0	0	0	1	1	0	0	0	5	0	0	0	0	7	1	0	0	0	1	1	0	0	0	95.7	77	95.2	1	3	22376	1	22	1	0	0	2	1	1
e7ca698a6e87fc94942b6f58e00839fd	2014	3.89	71	3.92	1	1	1	1	0	0	15	2	0	0	0	2	0	0	0	0	9	1	0	0	0	2	1	0	0	0	2	0	0	0	0	97.4	99.6	95.2	1	5	90451	0	21	1	0	0	2	1	1
88a6c1f52a11269477a75890a5bb8ada	2014	3.93	55	3.89	0	1	1	0	0	0	16	1	0	0	0	5	0	0	0	0	2	1	0	0	0	6	0	0	0	0	3	0	0	0	0	95.8	96	99.9	1	8	139209	0	20	1	0	0	3	0	0
faf144d1c279f4d476b482a14172b132	2014	3.75	61.5	3.76	1	1	0	1	0	0	15	5	0	0	0	2	0	0	0	0	7	3	0	0	0	4	2	0	0	0	2	0	0	0	0	95.8	96	95.2	1	3	88124	0	21	1	0	0	5	1	0
87341cc70b6bc6259933a1444b982297	2014	3.74	60	3.74	0	1	0	1	0	0	14	6	0	0	0	2	0	0	0	0	10	3	0	0	0	1	2	0	0	0	1	1	0	0	0	95.7	95.5	88.7	1	4	145174	0	21	1	0	0	1	0	0
39daeda44b21670a86645a80e22efee9	2014	4	63	3.99	1	1	0	0	0	0	22	0	0	0	0	1	0	0	0	0	11	0	0	0	0	8	0	0	0	0	2	0	0	0	0	95.8	99.6	78.8	1	8	185451	1	22	0	0	0	2	0	1
47a2b03579dac5935d875d1185cd01dd	2014	3.57	87.8	3.61	0	1	1	1	0	0	19	9	0	0	0	2	0	0	0	0	10	3	0	0	0	4	5	0	0	0	3	1	0	0	0	99.9	99.9	99.9	1	8	90063	0	23	0	0	0	1	0	1
0003f59950bd934692059846efc47152	2014	3.42	49	3.57	1	1	1	0	0	0	6	9	0	0	0	1	0	0	0	0	1	3	0	0	0	3	4	0	0	0	1	2	0	0	0	93.7	96	88.7	2	8	175217	0	22	1	0	0	2	1	1
57f4344018bb5be7c475da82e7722794	2014	3.95	100.2	3.88	0	1	0	1	0	0	23	0	0	0	0	2	0	0	0	0	11	0	0	0	0	6	0	0	0	0	4	0	0	0	0	87.5	96	66.2	2	8	112071	1	22	0	0	0	3	0	0
0113dc024f586dd74fb712af0573dc24	2014	3.77	57	3.87	1	1	1	1	0	0	14	4	0	0	0	2	0	0	0	0	5	3	0	0	0	5	1	0	0	0	2	0	0	0	0	93.7	97.6	95.2	1	4	59568	1	21	1	0	0	4	0	1
b7102717ea5bda0dfc5ef64550980a3d	2014	3.91	89	3.86	0	0	0	0	0	0	18	2	0	0	0	3	0	0	0	0	9	1	0	0	0	4	1	0	0	0	2	0	0	0	0	99	99.9	95.2	1	2	82973	0	21	1	0	0	2	1	0
78213938c45fdf88984add8c7e60daa2	2014	3.71	43	3.77	1	1	1	1	0	0	11	4	0	0	0	0	1	0	0	0	5	0	0	0	0	3	2	0	0	0	3	1	0	0	0	98.4	98.1	88.7	1	5	79889	1	21	1	0	0	3	1	1
c17676d48fba0840cc5cd30b7eb57609	2014	3.88	43	3.88	0	1	0	0	0	0	13	0	0	0	0	2	0	0	0	0	4	0	0	0	0	6	0	0	0	0	1	0	0	0	0	97.4	88.7	95.2	1	1	102778	1	21	1	0	0	2	0	0
0984bd5630bb254219245b5067130f89	2014	4	65	3.97	1	1	0	0	0	0	20	0	0	0	0	1	0	0	0	0	9	0	0	0	0	8	0	0	0	0	2	0	0	0	0	99.1	99.9	97.4	1	2	131968	1	21	1	0	0	2	0	1
bb7cace91d9d4d54a5027923f8167950	2014	3.86	47	3.84	1	0	1	1	0	0	11	2	0	0	0	1	0	0	0	0	3	1	0	0	0	6	1	0	0	0	1	0	0	0	0	99.1	98.1	97.4	2	2	85626	1	20	0	0	0	3	0	0
074347fe5feb86795ae65b54843c9068	2014	3.89	74	3.88	0	0	0	0	0	0	21	1	0	0	0	7	0	0	0	0	6	1	0	0	0	6	0	0	0	0	2	0	0	0	0	91	88.7	97.4	1	6	117127	0	22	1	0	0	4	0	0
1f138ba0785cab7706ea853a36acc57b	2014	3.81	85	3.82	1	1	1	1	0	0	19	4	0	0	0	2	0	0	0	0	9	3	0	0	0	6	1	0	0	0	2	0	0	0	0	91.1	95.5	88.7	1	8	156674	1	22	0	0	0	1	0	1
3fc6b86646f253a81667e02e410c93f8	2014	3.93	57	3.94	1	0	1	0	0	0	16	2	0	0	0	1	1	0	0	0	7	0	0	0	0	6	1	0	0	0	2	0	0	0	0	98.4	99.6	95.2	1	4	22376	1	21	1	0	0	2	1	0
577464e109101715148abd43e058a353	2014	4	48	4	0	0	0	0	0	0	13	0	0	0	0	1	0	0	0	0	1	0	0	0	0	9	0	0	0	0	2	0	0	0	0	99.4	99.9	99.8	1	6	56197	0	21	0	0	0	9	1	0
8f83d71ee37dbabadc7244353bc5de77	2014	3.72	76	3.7	1	1	1	1	0	0	17	2	0	0	0	3	1	0	0	0	2	1	0	0	0	8	0	0	0	0	4	0	0	0	0	99.1	98.1	99.9	2	8	84796	0	21	1	0	0	1	0	0
19e4168f3dd364777986ac90a13a69fb	2014	3.83	63	3.83	1	0	1	0	0	0	16	2	0	0	0	3	0	0	0	0	3	1	0	0	0	8	1	0	0	0	2	0	0	0	0	99.4	99.4	99.8	1	8	60938	0	21	1	0	0	2	1	0
29c817ba6aea73604632c2d60afb808a	2014	3.89	58.5	3.87	0	0	1	1	0	0	18	1	0	0	0	1	1	0	0	0	8	0	0	0	0	7	0	0	0	0	2	0	0	0	0	83.7	77	79.4	1	4	166977	1	22	1	0	0	3	0	0
d561c2f8bf2ecb044455813b5dd18d27	2014	3.5	66	3.63	0	1	0	1	0	0	9	8	0	0	0	2	1	0	0	0	0	2	0	0	0	5	4	0	0	0	2	1	0	0	0	95.7	77	95.2	1	5	96760	0	22	0	0	0	1	0	0
6ba4d79375f8a265e075ac402de6d473	2014	3.68	102.3	3.74	0	1	0	1	0	1	17	5	1	0	0	4	0	0	0	0	6	1	1	0	0	3	3	0	0	0	4	1	0	0	0	98.3	95.5	99.8	1	3	64258	0	28	1	0	1	1	1	0
d94950630446d7eb43a33d1ccd97e88a	2014	3.74	66.6	3.68	1	1	1	1	0	0	14	4	0	0	0	6	2	0	0	0	1	2	0	0	0	5	0	0	0	0	2	0	0	0	0	97.4	96	97.4	1	3	205243	0	22	1	0	0	1	0	0
181a16c48bbeb797f3a02e75b6e194e4	2014	3.82	58	3.77	0	0	0	0	0	0	14	4	0	0	0	2	0	0	0	0	2	2	0	0	0	7	1	0	0	0	3	1	0	0	0	91	98.1	78.8	1	2	84524	1	21	1	0	0	4	0	1
679a00ac6a04e44e81d16e5a318d6922	2014	3.88	74	3.86	1	1	0	0	0	0	16	1	0	0	0	2	0	0	0	0	7	1	0	0	0	4	0	0	0	0	3	0	0	0	0	99.6	99.6	95.2	1	8	132953	0	21	0	0	0	1	0	0
a6b8919943d174dfcd78b82853be4c9a	2014	3.79	38	3.82	0	0	0	0	0	0	8	2	0	0	0	2	0	0	0	0	2	1	0	0	0	3	1	0	0	0	1	0	0	0	0	95.8	96	99.9	2	5	89480	0	21	1	0	0	1	1	1
95c343bb35d8991437054502e8b57b1b	2014	3.98	54.5	3.97	0	0	0	0	0	0	16	0	0	0	0	3	0	0	0	0	5	0	0	0	0	5	0	0	0	0	3	0	0	0	0	99.6	99.9	99.9	1	4	86328	0	21	1	0	0	1	0	0
e4660ee3514bc71233e377f14114ab93	2014	3.97	60	3.98	1	1	1	1	0	0	16	1	0	0	0	1	0	0	0	0	9	1	0	0	0	4	0	0	0	0	2	0	0	0	0	97.4	99.6	95.2	1	3	66312	1	20	0	0	0	3	0	0
67f73b79231675b92beaa180dc523181	2014	3.86	62	3.81	1	1	0	1	0	0	12	1	0	0	0	0	0	0	0	0	7	0	0	0	0	3	1	0	0	0	2	0	0	0	0	98.4	99.6	95.2	1	3	53821	0	20	0	0	0	1	0	1
35b4e189980052fe7a3641b7cced6709	2014	3.82	75	3.77	1	1	0	1	0	0	23	2	0	0	0	2	0	0	0	0	1	1	0	0	0	18	1	0	0	0	2	0	0	0	0	98.3	95.5	99.8	1	4	185451	0	22	1	0	0	2	0	1
e77b187bca4bcbee0a53fa8f483af240	2014	3.96	84	3.97	0	0	0	0	0	0	28	1	0	0	0	3	0	0	0	0	6	1	0	0	0	15	0	0	0	0	4	0	0	0	0	97.4	98.1	95.2	3	1	79837	0	24	0	0	0	3	0	1
5fdb63a8061e72d1c50b637d6b6a94ac	2014	3.58	58	3.65	0	0	0	0	0	0	11	6	2	0	0	2	0	0	0	0	3	4	0	0	0	2	2	2	0	0	4	0	0	0	0	93.7	96	95.2	2	2	69348	1	22	0	0	0	1	0	1
13c79ccecfca9bb6f60bf8d267357396	2014	3.71	68	3.71	1	1	1	1	0	0	12	5	0	0	0	0	2	0	0	0	8	1	0	0	0	3	1	0	0	0	1	1	0	0	0	95.8	96	97.4	2	8	60938	0	20	1	0	0	6	0	1
d4519d69956b423ce362b98bb81b82e1	2014	3.88	71	3.9	1	1	1	1	0	0	23	2	0	0	0	7	2	0	0	0	5	0	0	0	0	7	0	0	0	0	4	0	0	0	0	98.4	96	95.2	1	8	67886	1	21	0	0	0	1	1	0
e99cb752204811259a97893c09e174f3	2014	3.79	78	3.76	1	1	1	1	0	0	14	3	0	0	0	2	1	0	0	0	5	1	0	0	0	5	1	0	0	0	2	0	0	0	0	98.4	96	99.9	1	3	83414	0	20	0	0	0	1	0	0
9d738be9d9c9e14c27df96c887ab640e	2014	3.86	90	3.88	0	1	0	1	0	0	21	2	0	0	0	10	1	0	0	0	2	1	0	0	0	7	0	0	0	0	2	0	0	0	0	93.7	88.7	97.4	2	2	48149	0	22	0	1	0	3	0	1
ce8827a04bd70a835209e9dbf46ee8d1	2014	3.96	85	3.97	1	1	1	1	0	0	28	0	0	0	0	1	0	0	0	0	13	0	0	0	0	11	0	0	0	0	3	0	0	0	0	87.7	88.8	88.7	1	2	99150	1	21	0	0	0	2	0	1
ee91a9c18902e04d828879ce3cf58e7b	2014	3.83	60	3.87	0	1	0	1	0	0	17	2	0	0	0	2	0	0	0	0	8	1	0	0	0	5	1	0	0	0	2	0	0	0	0	95.8	88.7	97.4	2	6	121235	1	21	1	0	0	6	1	1
9c371dd7af239e3f034ab1456d68afc8	2014	3.71	68	3.7	0	1	0	1	0	0	12	3	1	0	0	1	1	1	0	0	6	2	0	0	0	3	0	0	0	0	2	0	0	0	0	98.4	96	99.9	1	3	175217	1	21	0	0	0	4	1	1
043250029384012df8dba157be26dad7	2014	3.74	55	3.85	1	1	0	1	0	0	17	3	0	0	0	1	1	0	0	0	5	0	0	0	0	7	2	0	0	0	4	0	0	0	0	95.8	96	95.2	1	2	61097	0	21	0	0	0	2	0	0
198679b5f73ae082b4495ce0fc89a7b7	2014	3.58	64	3.64	0	0	0	1	0	0	13	7	0	0	0	1	1	0	0	0	5	4	0	0	0	4	2	0	0	0	3	0	0	0	0	98.4	88.7	97.4	1	8	175217	1	20	1	0	0	2	0	0
98275e5001c6819878c24e9372ed2095	2014	3.67	94	3.62	1	1	1	1	0	0	20	6	0	0	0	2	1	0	0	0	9	4	0	0	0	7	1	0	0	0	2	0	0	0	0	97.3	99.4	97.3	1	1	96760	0	24	1	0	1	1	0	1
6e7cf48bd19839330656829bd27821b8	2014	3.78	48	3.89	0	1	0	1	0	0	10	2	0	0	0	2	0	0	0	0	2	0	0	0	0	4	2	0	0	0	2	0	0	0	0	98.4	88.7	99.9	1	8	71913	1	20	1	0	0	2	0	0
ae1f27eacbd5c54d95fa1d3ded732868	2014	3.92	46	3.96	0	0	0	0	0	0	11	1	0	0	0	2	0	0	0	0	2	0	0	0	0	6	0	0	0	0	1	1	0	0	0	98.4	99.6	95.2	1	2	56907	1	21	0	0	0	3	0	1
44efa818584c5a87446ea69b8e2aa3c4	2014	3.57	72.5	3.52	1	0	1	1	0	0	15	7	0	0	0	4	1	0	0	0	4	2	0	0	0	4	2	0	0	0	3	2	0	0	0	91	88.7	78.8	1	8	121235	1	21	1	0	0	1	1	0
9b9ffcc1037c56d19b525e3fcc4ad50f	2014	3.54	155	3.59	1	1	1	1	0	1	22	13	2	0	0	2	8	0	0	0	0	1	1	0	0	6	1	1	0	0	14	3	0	0	0	87.5	77.3	78.8	1	7	60193	1	26	1	0	1	2	1	0
3cafbf86e9d40b6d139e53196ed103e7	2014	3.97	70	3.94	0	0	0	0	0	0	24	1	0	0	0	2	0	0	0	0	13	0	0	0	0	7	0	0	0	0	2	1	0	0	0	83.4	77.3	88.7	1	0	52302	0	24	0	1	0	5	0	0
38ae75f684f03c111183409fe25a9dc6	2014	3.84	57	3.9	0	0	0	0	0	0	18	2	0	0	0	2	0	0	0	0	7	1	0	0	0	6	0	0	0	0	3	1	0	0	0	99	97.6	97.3	1	5	95349	0	21	0	0	0	1	0	1
436e2a97715d265df618d07f4a8b751e	2014	3.75	54	3.75	0	0	0	0	0	0	14	4	0	0	0	5	1	0	0	0	2	1	0	0	0	4	1	0	0	0	3	1	0	0	0	99.6	99.6	99.9	1	8	96718	0	20	1	0	0	1	0	0
d86364de733e84ddc237518e24ef7dae	2014	3.67	69	3.64	0	1	0	1	0	0	16	4	1	0	0	2	0	0	0	0	9	3	0	0	0	3	1	1	0	0	2	0	0	0	0	95.8	98.1	95.2	1	5	51505	0	21	1	1	0	2	1	0
968be2b132315771c1e234c7493cd1aa	2014	3.79	74	3.82	1	0	1	0	0	0	15	2	0	0	0	2	0	0	0	0	9	0	0	0	0	2	2	0	0	0	2	0	0	0	0	97.4	98.1	95.2	1	3	49979	0	20	0	0	0	2	1	0
0364cd1082de674d5358fa4f7446c682	2014	3.45	67	3.61	0	0	0	0	0	0	15	12	1	0	0	1	1	0	0	0	9	4	1	0	0	4	4	0	0	0	1	3	0	0	0	93.7	88.8	95.2	1	2	104379	1	22	1	0	0	1	0	1
031fe4a726477bd34552dc3e198eac03	2014	3.73	64	3.72	1	0	0	0	0	0	12	3	0	0	0	2	0	0	0	0	7	1	0	0	0	2	1	0	0	0	1	1	0	0	0	93.7	88.8	99.8	1	8	56615	0	21	0	0	0	1	0	0
558f89e38a2099fbdbfd067c3b67abdd	2014	4	66	4	0	0	0	0	0	0	23	0	0	0	0	7	0	0	0	0	6	0	0	0	0	6	0	0	0	0	4	0	0	0	0	93.7	96	88.7	1	2	36382	0	23	0	1	0	7	0	0
688e7b12bc142bcf6c0f0d1bd66c587e	2014	3.97	48.6	3.96	0	1	0	0	0	0	18	0	0	0	0	4	0	0	0	0	6	0	0	0	0	5	0	0	0	0	3	0	0	0	0	99.9	99.6	99.9	1	4	139900	0	22	1	0	0	1	0	0
2591097ceb71ff1234bd8de82e6b31fb	2014	3.84	101.5	3.72	1	1	1	1	0	0	22	2	1	0	0	3	0	1	0	0	6	1	0	0	0	9	1	0	0	0	4	0	0	0	0	99.6	96	99.9	1	2	84917	0	22	0	0	0	4	1	1
712e2af74c9f641808da8d3c8de70469	2014	3.89	78	3.92	1	1	0	1	0	0	25	2	0	0	0	2	0	0	0	0	14	1	0	0	0	5	1	0	0	0	4	0	0	0	0	79	77	79.4	1	1	98918	1	22	0	1	0	1	0	0
[truncated: 12 more columns]

## Sheet: Mean (SD) of signatures
Features	Solids (N=251)	Improvers (N=206)	Statics (N=195)	Risers (N=199)
BCPM uGPA	3.901 (0.085)	3.591 (0.177)	3.592 (0.177)	3.871 (0.077)
BCPM classes hours	62.077 (12.654)	65.060 (14.914)	63.510 (16.454)	60.603 (13.451)
Total uGPA	3.894 (0.076)	3.655 (0.134)	3.654 (0.135)	3.858 (0.080)
Total uGPA improved - Sophomore year	0.283 (0.451)	0.956 (0.205)	0.118 (0.323)	0.879 (0.326)
Total uGPA improved - Junior year	0.347 (0.477)	0.879 (0.327)	0.456 (0.499)	0.915 (0.280)
BCPM uGPA improved - Sophomore year	0.060 (0.238)	0.850 (0.358)	0.062 (0.241)	0.889 (0.314)
BCPM uGPA improved - Junior year	0.143 (0.351)	0.845 (0.363)	0.354 (0.479)	0.905 (0.295)
Did postbac	0.024 (0.153)	0.029 (0.169)	0.036 (0.187)	0.025 (0.157)
Attended grad school	0.020 (0.140)	0.049 (0.215)	0.026 (0.158)	0.010 (0.100)
BCPM A's	18.032 (4.812)	12.617 (4.871)	12.821 (5.703)	16.769 (5.026)
BCPM B's	1.327 (1.444)	6.359 (2.735)	6.103 (2.536)	1.588 (1.353)
BCPM C's	0.032 (0.197)	0.437 (0.786)	0.379 (0.773)	0.050 (0.261)
BCPM D's	0.000 (0.000)	0.005 (0.070)	0.005 (0.072)	0.000 (0.000)
BCPM F's	0.000 (0.000)	0.005 (0.070)	0.000 (0.000)	0.000 (0.000)
Math A's	2.131 (1.500)	1.316 (1.254)	1.795 (1.410)	1.935 (1.636)
Math B's	0.116 (0.344)	0.830 (0.903)	0.528 (0.782)	0.291 (0.518)
Math C's	0.004 (0.063)	0.097 (0.297)	0.072 (0.278)	0.005 (0.071)
Math D's	0.000 (0.000)	0.005 (0.070)	0.000 (0.000)	0.000 (0.000)
Math F's	0.000 (0.000)	0.000 (0.000)	0.000 (0.000)	0.000 (0.000)
Biology A's	6.446 (3.640)	5.068 (3.477)	4.805 (3.787)	6.070 (3.534)
Biology B's	0.486 (0.756)	2.403 (1.707)	2.000 (1.411)	0.492 (0.744)
Biology C's	0.012 (0.109)	0.150 (0.421)	0.097 (0.345)	0.030 (0.199)
Biology D's	0.000 (0.000)	0.000 (0.000)	0.000 (0.000)	0.000 (0.000)
Biology F's	0.000 (0.000)	0.005 (0.070)	0.000 (0.000)	0.000 (0.000)
Chemistry A's	6.821 (2.782)	4.199 (2.807)	4.246 (2.952)	6.206 (2.720)
Chemistry B's	0.530 (0.882)	2.364 (1.539)	2.615 (1.570)	0.578 (0.787)
Chemistry C's	0.016 (0.125)	0.165 (0.455)	0.159 (0.443)	0.005 (0.071)
Chemistry D's	0.000 (0.000)	0.000 (0.000)	0.005 (0.072)	0.000 (0.000)
Chemistry F's	0.000 (0.000)	0.000 (0.000)	0.000 (0.000)	0.000 (0.000)
Physics A's	2.633 (1.275)	2.034 (1.493)	1.974 (1.826)	2.558 (1.603)
Physics B's	0.195 (0.488)	0.762 (0.836)	0.959 (1.020)	0.226 (0.517)
Physics C's	0.000 (0.000)	0.024 (0.154)	0.051 (0.221)	0.010 (0.100)
Physics D's	0.000 (0.000)	0.000 (0.000)	0.000 (0.000)	0.000 (0.000)
Physics F's	0.000 (0.000)	0.000 (0.000)	0.000 (0.000)	0.000 (0.000)
MCAT Total percentile	91.707 (6.820)	89.749 (8.553)	88.550 (9.818)	91.843 (7.149)
MCAT Biology percentile	91.578 (8.297)	88.791 (9.303)	88.991 (9.932)	91.985 (8.182)
MCAT Physics-Chemistry percentile	90.811 (8.555)	89.108 (11.256)	87.558 (11.514)	91.450 (9.358)
MCAT count	1.088 (0.310)	1.194 (0.420)	1.174 (0.394)	1.166 (0.386)
Parents education score	4.207 (2.170)	4.335 (2.220)	4.672 (2.465)	4.151 (2.143)
Median income zipcode	87734.474 (34847.547)	90238.820 (37204.643)	89349.513 (39614.102)	86844.382 (35172.953)
Gender	0.522 (0.501)	0.490 (0.501)	0.513 (0.501)	0.452 (0.499)
Age at application	21.410 (1.468)	21.917 (1.693)	21.913 (1.498)	21.296 (1.188)
Top 25 college or advanced degree	0.418 (0.494)	0.563 (0.497)	0.672 (0.471)	0.472 (0.500)
Disadvantaged	0.044 (0.205)	0.053 (0.225)	0.097 (0.297)	0.035 (0.185)
Advanced degree	0.028 (0.165)	0.058 (0.235)	0.041 (0.199)	0.025 (0.157)
Number of schools accepted to	3.729 (1.822)	3.155 (1.883)	3.026 (1.774)	3.302 (1.758)
Publications experience	0.131 (0.339)	0.238 (0.427)	0.277 (0.449)	0.116 (0.321)
Leadership experience	0.371 (0.484)	0.510 (0.501)	0.492 (0.501)	0.492 (0.501)
Athletics experience	0.120 (0.325)	0.238 (0.427)	0.179 (0.385)	0.116 (0.321)
Medical experience	0.900 (0.300)	0.908 (0.290)	0.851 (0.357)	0.930 (0.256)
Military experience	0.004 (0.063)	0.010 (0.098)	0.005 (0.072)	0.000 (0.000)
Research experience	0.908 (0.289)	0.947 (0.225)	0.954 (0.210)	0.920 (0.273)
Outcomes	Solids	Improvers	Statics	Risers
Clerkship honors	4.406 (2.548)	4.063 (2.335)	4.272 (2.519)	4.477 (2.595)
AOA	0.195 (0.397)	0.126 (0.333)	0.138 (0.346)	0.241 (0.429)
Clerkship passes	0.669 (1.091)	0.689 (1.073)	0.779 (1.039)	0.683 (1.047)
Step 1 score	241.821 (16.019)	236.175 (17.034)	235.969 (17.465)	243.035 (14.152)
Step 2 score	247.243 (16.071)	243.417 (16.428)	244.226 (15.683)	249.764 (14.549)
Clerkship fails	0.048 (0.436)	0.005 (0.070)	0.036 (0.276)	0.020 (0.224)
Shelf exams above 90	5.080 (1.312)	5.451 (1.029)	5.349 (1.016)	5.106 (1.273)
Shelf exams below 65	0.163 (0.475)	0.146 (0.472)	0.236 (0.639)	0.116 (0.351)
Success index	3.721 (1.529)	3.408 (1.494)	3.292 (1.681)	3.879 (1.686)
